# Supplementary material for: N-p-Tolyladamantane-1-carboxamide
Source: Acta Crystallogr Sect E Struct Rep Online. 2009 Sep 12;65(Pt 10):o2452. doi: 10.1107/S1600536809036101 (PMC2970359; doi:10.1107/S1600536809036101)
Supplement: Supplementary file 1 [file e-65-o2452-sup1.cif]

##############################################################################
###                                                                        ###
###        Electronic paper (Acta Crystallographica Section E)             ###
###                                                                        ###
##############################################################################
#                                                                            #
# This CIF contains the data in a paper accepted for publication in Acta     #
# Crystallographica Section E. It conforms to the requirements of Notes      #
# for Authors for Section E, and has been peer reviewed under the auspices   #
# of the IUCr Commission on Journals.                                        #
#                                                                            #
# Full details of the Crystallographic Information File format               #
# are given in the paper "The Crystallographic Information File (CIF):       #
# a New Standard Archive File for Crystallography" by S. R. Hall, F. H.      #
# Allen and I. D. Brown [Acta Cryst. (1991), A47, 655-685].                  #
#                                                                            #
# The current version of the core CIF dictionary is obtainable from          #
# ftp://ftp.iucr.org/pub/cif_core.dic. The current version number is 2.4.    #
#                                                                            #
# Software is freely available for graphical display of the structure(s) in  #
# this CIF.  For information consult the CIF home page http://www.iucr.org/  #
# cif/home.html                                                              #
#                                                                            #
# This file may be used for bona fide research purposes within the           #
# scientific community so long as proper attribution is given to the journal # 
# article from which it was obtained.                                        #
#                                                                            #
##############################################################################
                                             
data_I
_audit_creation_method     SHELXL97
_chemical_name_systematic
;
<i>N</i>-(adamantane-1-carbonyl)-<i>p</i>-methylbenzenamine
;
_chemical_name_common     ?
_chemical_formula_moiety     'C18 H23 N O'
_chemical_formula_sum     'C18 H23 N O'
_chemical_formula_iupac     'C18 H23 N O'
_chemical_formula_weight     269.37
_chemical_melting_point     ?
_symmetry_cell_setting     orthorhombic
_symmetry_space_group_name_H-M     'P c c n'
_symmetry_space_group_name_Hall     '-P 2ab 2ac'
loop_
    _symmetry_equiv_pos_as_xyz
    'x, y, z'
    '-x+1/2, -y+1/2, z'
    '-x, y+1/2, -z+1/2'
    'x+1/2, -y, -z+1/2'
    '-x, -y, -z'
    'x-1/2, y-1/2, -z'
    'x, -y-1/2, z-1/2'
    '-x-1/2, y, z-1/2'
_cell_length_a     30.708(7)
_cell_length_b     9.7927(2)
_cell_length_c     10.0203(6)
_cell_angle_alpha     90.00
_cell_angle_beta     90.00
_cell_angle_gamma     90.00
_cell_volume     3013.2(7)
_cell_formula_units_Z     8
_cell_measurement_reflns_used     4945
_cell_measurement_theta_min     2.4649
_cell_measurement_theta_max     27.4835
_cell_measurement_temperature     298(2)
_exptl_crystal_description     block
_exptl_crystal_colour     colourless
_exptl_crystal_size_max     0.5000
_exptl_crystal_size_mid     0.3000
_exptl_crystal_size_min     0.3000
_exptl_crystal_density_diffrn     1.188
_exptl_crystal_density_meas     ?
_exptl_crystal_density_method     'not measured'
_exptl_crystal_F_000     1168
_exptl_absorpt_coefficient_mu     0.073
_exptl_absorpt_correction_type     multi-scan
_exptl_absorpt_process_details     '(CrystalClear; Rigaku, 2005)'
_exptl_absorpt_correction_T_min     0.964
_exptl_absorpt_correction_T_max     0.978
_exptl_special_details
;
;
_diffrn_ambient_temperature     298(2)
_diffrn_radiation_type     MoK\a
_diffrn_radiation_wavelength     0.71073
_diffrn_radiation_source     'fine-focus sealed tube'
_diffrn_radiation_monochromator     graphite
_diffrn_measurement_device_type     'Rigaku SCXmini'
_diffrn_measurement_method     'CCD Profile fitting'
_diffrn_detector_area_resol_mean     13.6612
_diffrn_reflns_number     27405
_diffrn_reflns_av_R_equivalents     0.0800
_diffrn_reflns_av_sigmaI/netI     0.0376
_diffrn_reflns_theta_min     2.65
_diffrn_reflns_theta_max     27.48
_diffrn_reflns_theta_full     27.48
_diffrn_measured_fraction_theta_max     0.997
_diffrn_measured_fraction_theta_full     0.997
_diffrn_reflns_limit_h_min     -39
_diffrn_reflns_limit_h_max     39
_diffrn_reflns_limit_k_min     -12
_diffrn_reflns_limit_k_max     12
_diffrn_reflns_limit_l_min     -12
_diffrn_reflns_limit_l_max     12
_diffrn_standards_number     0
_diffrn_standards_interval_count     .
_diffrn_standards_interval_time     .
_diffrn_standards_decay_%     ?
_refine_special_details
;
Refinement of <i>F</i>^2^ against ALL reflections. The weighted <i>R</i>-factor
<i>wR</i> and goodness of fit <i>S</i> are based on <i>F</i>^2^, conventional
<i>R</i>-factors <i>R</i> are based on <i>F</i>, with <i>F</i> set to zero for
negative <i>F</i>^2^. The threshold expression of <i>F</i>^2^ >
\s(<i>F</i>^2^) is used only for calculating <i>R</i>-factors(gt) <i>etc</i>.
and is not relevant to the choice of reflections for refinement.
<i>R</i>-factors based on <i>F</i>^2^ are statistically about twice as large
as those based on <i>F</i>, and <i>R</i>- factors based on ALL data will be
even larger.
;
_reflns_number_total     3443
_reflns_number_gt     2652
_reflns_threshold_expression     I>2\s(I)
_refine_ls_structure_factor_coef     Fsqd
_refine_ls_matrix_type     full
_refine_ls_R_factor_all     0.0996
_refine_ls_R_factor_gt     0.0730
_refine_ls_wR_factor_gt     0.1602
_refine_ls_wR_factor_ref     0.1740
_refine_ls_goodness_of_fit_ref     1.164
_refine_ls_restrained_S_all     1.164
_refine_ls_number_reflns     3443
_refine_ls_number_parameters     182
_refine_ls_number_restraints     0
_refine_ls_hydrogen_treatment     constr
_refine_ls_weighting_scheme     calc
_refine_ls_weighting_details
       'calc w = 1/[\s^2^(Fo^2^)+(0.0692P)^2^+0.7031P] where P=(Fo^2^+2Fc^2^)/3'
_atom_sites_solution_hydrogens     geom
_atom_sites_solution_primary     direct
_atom_sites_solution_secondary     difmap
_refine_ls_shift/su_max     0.001
_refine_ls_shift/su_mean     0.000
_refine_diff_density_max     0.201
_refine_diff_density_min     -0.151
_refine_ls_extinction_method     none
_refine_ls_extinction_coef     ?
loop_
    _atom_type_symbol
    _atom_type_description
    _atom_type_scat_dispersion_real
    _atom_type_scat_dispersion_imag
    _atom_type_scat_source
    'C' 'C' 0.0033 0.0016
                         'International Tables Vol C Tables 4.2.6.8 and 6.1.1.4'
    'H' 'H' 0.0000 0.0000
                         'International Tables Vol C Tables 4.2.6.8 and 6.1.1.4'
    'N' 'N' 0.0061 0.0033
                         'International Tables Vol C Tables 4.2.6.8 and 6.1.1.4'
    'O' 'O' 0.0106 0.0060
                         'International Tables Vol C Tables 4.2.6.8 and 6.1.1.4'
_computing_data_collection     'CrystalClear (Rigaku, 2005)'
_computing_cell_refinement     'CrystalClear (Rigaku, 2005)'
_computing_data_reduction     'CrystalClear (Rigaku, 2005)'
_computing_structure_solution     'SHELXS97 (Sheldrick, 2008)'
_computing_structure_refinement     'SHELXL97 (Sheldrick, 2008)'
_computing_molecular_graphics     'SHELXTL (Sheldrick, 2008)'
_computing_publication_material     'PRPKAPPA (Ferguson, 1999)'
loop_
    _atom_site_type_symbol
    _atom_site_label
    _atom_site_fract_x
    _atom_site_fract_y
    _atom_site_fract_z
    _atom_site_U_iso_or_equiv
    _atom_site_adp_type
    _atom_site_calc_flag
    _atom_site_refinement_flags
    _atom_site_occupancy
    _atom_site_disorder_assembly
    _atom_site_disorder_group
    C C1 0.41659(6) 0.06223(19) -0.01785(19) 0.0377(4) Uani d . 1 . .
    C C2 0.41516(7) -0.0339(2) 0.0824(2) 0.0487(5) Uani d . 1 . .
    H H2 0.3978 -0.0195 0.1570 0.058 Uiso calc R 1 . .
    C C3 0.43961(8) -0.1518(2) 0.0718(2) 0.0531(6) Uani d . 1 . .
    H H3 0.4382 -0.2159 0.1401 0.064 Uiso calc R 1 . .
    C C4 0.46586(7) -0.1775(2) -0.0360(2) 0.0497(5) Uani d . 1 . .
    C C5 0.46711(7) -0.0805(2) -0.1354(2) 0.0531(6) Uani d . 1 . .
    H H5 0.4846 -0.0952 -0.2097 0.064 Uiso calc R 1 . .
    C C6 0.44298(7) 0.0383(2) -0.1273(2) 0.0485(5) Uani d . 1 . .
    H H6 0.4445 0.1024 -0.1956 0.058 Uiso calc R 1 . .
    C C7 0.49221(9) -0.3075(3) -0.0462(3) 0.0744(8) Uani d . 1 . .
    H H7A 0.5182 -0.2903 -0.0967 0.112 Uiso calc R 1 . .
    H H7B 0.4752 -0.3765 -0.0901 0.112 Uiso calc R 1 . .
    H H7C 0.4999 -0.3382 0.0417 0.112 Uiso calc R 1 . .
    C C8 0.37650(6) 0.2542(2) 0.08852(18) 0.0364(4) Uani d . 1 . .
    C C9 0.34923(6) 0.38031(19) 0.05641(18) 0.0351(4) Uani d . 1 . .
    C C10 0.33115(7) 0.4418(2) 0.1861(2) 0.0472(5) Uani d . 1 . .
    H H10A 0.3550 0.4667 0.2446 0.057 Uiso calc R 1 . .
    H H10B 0.3133 0.3746 0.2317 0.057 Uiso calc R 1 . .
    C C11 0.30364(8) 0.5690(2) 0.1545(2) 0.0534(6) Uani d . 1 . .
    H H11 0.2923 0.6076 0.2378 0.064 Uiso calc R 1 . .
    C C12 0.33198(9) 0.6739(2) 0.0850(3) 0.0618(7) Uani d . 1 . .
    H H12A 0.3561 0.6990 0.1424 0.074 Uiso calc R 1 . .
    H H12B 0.3151 0.7555 0.0667 0.074 Uiso calc R 1 . .
    C C13 0.34927(8) 0.6146(2) -0.0453(2) 0.0549(6) Uani d . 1 . .
    H H13 0.3671 0.6831 -0.0910 0.066 Uiso calc R 1 . .
    C C14 0.37712(7) 0.4883(2) -0.0142(2) 0.0446(5) Uani d . 1 . .
    H H14A 0.3888 0.4509 -0.0964 0.053 Uiso calc R 1 . .
    H H14B 0.4014 0.5140 0.0425 0.053 Uiso calc R 1 . .
    C C15 0.31066(7) 0.3420(2) -0.0341(2) 0.0437(5) Uani d . 1 . .
    H H15A 0.3214 0.3033 -0.1169 0.052 Uiso calc R 1 . .
    H H15B 0.2928 0.2737 0.0098 0.052 Uiso calc R 1 . .
    C C16 0.28321(7) 0.4687(2) -0.0641(2) 0.0535(6) Uani d . 1 . .
    H H16 0.2587 0.4435 -0.1217 0.064 Uiso calc R 1 . .
    C C17 0.31163(8) 0.5726(3) -0.1349(2) 0.0591(6) Uani d . 1 . .
    H H17A 0.2944 0.6523 -0.1578 0.071 Uiso calc R 1 . .
    H H17B 0.3229 0.5335 -0.2169 0.071 Uiso calc R 1 . .
    C C18 0.26607(8) 0.5283(3) 0.0655(3) 0.0599(6) Uani d . 1 . .
    H H18A 0.2482 0.6076 0.0466 0.072 Uiso calc R 1 . .
    H H18B 0.2481 0.4612 0.1108 0.072 Uiso calc R 1 . .
    N N1 0.39146(6) 0.18381(17) -0.01773(15) 0.0414(4) Uani d . 1 . .
    H H1 0.3850 0.2166 -0.0948 0.050 Uiso calc R 1 . .
    O O1 0.38450(5) 0.21905(16) 0.20311(13) 0.0529(4) Uani d . 1 . .
loop_
    _atom_site_aniso_label
    _atom_site_aniso_U_11
    _atom_site_aniso_U_22
    _atom_site_aniso_U_33
    _atom_site_aniso_U_12
    _atom_site_aniso_U_13
    _atom_site_aniso_U_23
    C1 0.0387(10) 0.0392(10) 0.0352(10) 0.0041(8) -0.0014(8) -0.0063(8)
    C2 0.0507(12) 0.0489(12) 0.0466(12) 0.0075(10) 0.0105(10) 0.0025(10)
    C3 0.0563(13) 0.0424(12) 0.0605(14) 0.0078(10) 0.0049(11) 0.0054(10)
    C4 0.0426(11) 0.0435(12) 0.0630(14) 0.0054(10) -0.0001(11) -0.0114(10)
    C5 0.0505(12) 0.0568(14) 0.0521(13) 0.0072(11) 0.0102(10) -0.0147(11)
    C6 0.0549(13) 0.0503(12) 0.0401(11) 0.0064(10) 0.0073(9) -0.0032(9)
    C7 0.0662(16) 0.0551(15) 0.102(2) 0.0201(13) 0.0048(16) -0.0105(15)
    C8 0.0393(10) 0.0396(10) 0.0301(9) 0.0009(8) -0.0011(8) -0.0010(8)
    C9 0.0373(10) 0.0367(10) 0.0314(9) 0.0023(8) 0.0015(8) -0.0010(8)
    C10 0.0554(13) 0.0460(12) 0.0401(11) 0.0084(10) 0.0054(9) -0.0034(9)
    C11 0.0580(13) 0.0476(13) 0.0546(13) 0.0119(11) 0.0107(11) -0.0057(10)
    C12 0.0654(15) 0.0386(12) 0.0813(18) 0.0055(11) 0.0027(13) -0.0045(12)
    C13 0.0574(13) 0.0424(12) 0.0650(15) -0.0040(10) 0.0069(12) 0.0133(11)
    C14 0.0436(11) 0.0420(11) 0.0480(11) -0.0012(9) 0.0047(9) 0.0015(9)
    C15 0.0420(11) 0.0435(11) 0.0455(11) -0.0007(9) -0.0027(9) -0.0001(9)
    C16 0.0459(12) 0.0566(14) 0.0580(13) 0.0049(11) -0.0076(10) 0.0047(11)
    C17 0.0641(15) 0.0552(14) 0.0580(14) 0.0144(12) -0.0006(12) 0.0184(12)
    C18 0.0455(12) 0.0543(14) 0.0799(17) 0.0116(11) 0.0081(12) 0.0055(13)
    N1 0.0521(10) 0.0437(9) 0.0284(8) 0.0141(8) 0.0000(7) 0.0007(7)
    O1 0.0778(11) 0.0511(9) 0.0297(7) 0.0213(8) -0.0035(7) -0.0015(6)
_geom_special_details
;
All e.s.d.'s (except the e.s.d. in the dihedral angle between two l.s. planes)
are estimated using the full covariance matrix. The cell e.s.d.'s are taken
into account individually in the estimation of e.s.d.'s in distances, angles
and torsion angles; correlations between e.s.d.'s in cell parameters are only
used when they are defined by crystal symmetry. An approximate (isotropic)
treatment of cell e.s.d.'s is used for estimating e.s.d.'s involving l.s.
planes.
;
loop_
    _geom_bond_atom_site_label_1
    _geom_bond_atom_site_label_2
    _geom_bond_site_symmetry_2
    _geom_bond_distance
    _geom_bond_publ_flag
    C1 C2 . 1.377(3) ?
    C1 C6 . 1.383(3) ?
    C1 N1 . 1.419(2) ?
    C2 C3 . 1.381(3) ?
    C2 H2 . 0.9300 ?
    C3 C4 . 1.371(3) ?
    C3 H3 . 0.9300 ?
    C4 C5 . 1.377(3) ?
    C4 C7 . 1.512(3) ?
    C5 C6 . 1.382(3) ?
    C5 H5 . 0.9300 ?
    C6 H6 . 0.9300 ?
    C7 H7A . 0.9600 ?
    C7 H7B . 0.9600 ?
    C7 H7C . 0.9600 ?
    C8 O1 . 1.224(2) ?
    C8 N1 . 1.349(2) ?
    C8 C9 . 1.526(3) ?
    C9 C14 . 1.534(3) ?
    C9 C10 . 1.536(3) ?
    C9 C15 . 1.538(3) ?
    C10 C11 . 1.537(3) ?
    C10 H10A . 0.9700 ?
    C10 H10B . 0.9700 ?
    C11 C18 . 1.512(3) ?
    C11 C12 . 1.516(3) ?
    C11 H11 . 0.9800 ?
    C12 C13 . 1.525(3) ?
    C12 H12A . 0.9700 ?
    C12 H12B . 0.9700 ?
    C13 C17 . 1.520(3) ?
    C13 C14 . 1.536(3) ?
    C13 H13 . 0.9800 ?
    C14 H14A . 0.9700 ?
    C14 H14B . 0.9700 ?
    C15 C16 . 1.530(3) ?
    C15 H15A . 0.9700 ?
    C15 H15B . 0.9700 ?
    C16 C17 . 1.517(3) ?
    C16 C18 . 1.518(3) ?
    C16 H16 . 0.9800 ?
    C17 H17A . 0.9700 ?
    C17 H17B . 0.9700 ?
    C18 H18A . 0.9700 ?
    C18 H18B . 0.9700 ?
    N1 H1 . 0.8600 ?
loop_
    _geom_angle_atom_site_label_1
    _geom_angle_atom_site_label_2
    _geom_angle_atom_site_label_3
    _geom_angle_site_symmetry_1
    _geom_angle_site_symmetry_3
    _geom_angle
    _geom_angle_publ_flag
    C2 C1 C6 . . 118.76(19) ?
    C2 C1 N1 . . 123.74(17) ?
    C6 C1 N1 . . 117.48(18) ?
    C1 C2 C3 . . 119.8(2) ?
    C1 C2 H2 . . 120.1 ?
    C3 C2 H2 . . 120.1 ?
    C4 C3 C2 . . 122.3(2) ?
    C4 C3 H3 . . 118.9 ?
    C2 C3 H3 . . 118.9 ?
    C3 C4 C5 . . 117.4(2) ?
    C3 C4 C7 . . 121.5(2) ?
    C5 C4 C7 . . 121.1(2) ?
    C4 C5 C6 . . 121.6(2) ?
    C4 C5 H5 . . 119.2 ?
    C6 C5 H5 . . 119.2 ?
    C5 C6 C1 . . 120.2(2) ?
    C5 C6 H6 . . 119.9 ?
    C1 C6 H6 . . 119.9 ?
    C4 C7 H7A . . 109.5 ?
    C4 C7 H7B . . 109.5 ?
    H7A C7 H7B . . 109.5 ?
    C4 C7 H7C . . 109.5 ?
    H7A C7 H7C . . 109.5 ?
    H7B C7 H7C . . 109.5 ?
    O1 C8 N1 . . 121.90(18) ?
    O1 C8 C9 . . 122.38(17) ?
    N1 C8 C9 . . 115.72(15) ?
    C8 C9 C14 . . 110.41(15) ?
    C8 C9 C10 . . 109.71(15) ?
    C14 C9 C10 . . 108.77(16) ?
    C8 C9 C15 . . 110.43(16) ?
    C14 C9 C15 . . 109.04(16) ?
    C10 C9 C15 . . 108.43(16) ?
    C9 C10 C11 . . 110.01(17) ?
    C9 C10 H10A . . 109.7 ?
    C11 C10 H10A . . 109.7 ?
    C9 C10 H10B . . 109.7 ?
    C11 C10 H10B . . 109.7 ?
    H10A C10 H10B . . 108.2 ?
    C18 C11 C12 . . 110.2(2) ?
    C18 C11 C10 . . 109.11(18) ?
    C12 C11 C10 . . 109.15(18) ?
    C18 C11 H11 . . 109.4 ?
    C12 C11 H11 . . 109.4 ?
    C10 C11 H11 . . 109.4 ?
    C11 C12 C13 . . 109.58(19) ?
    C11 C12 H12A . . 109.8 ?
    C13 C12 H12A . . 109.8 ?
    C11 C12 H12B . . 109.8 ?
    C13 C12 H12B . . 109.8 ?
    H12A C12 H12B . . 108.2 ?
    C17 C13 C12 . . 110.1(2) ?
    C17 C13 C14 . . 109.01(19) ?
    C12 C13 C14 . . 109.09(19) ?
    C17 C13 H13 . . 109.5 ?
    C12 C13 H13 . . 109.5 ?
    C14 C13 H13 . . 109.5 ?
    C9 C14 C13 . . 109.75(17) ?
    C9 C14 H14A . . 109.7 ?
    C13 C14 H14A . . 109.7 ?
    C9 C14 H14B . . 109.7 ?
    C13 C14 H14B . . 109.7 ?
    H14A C14 H14B . . 108.2 ?
    C16 C15 C9 . . 109.99(17) ?
    C16 C15 H15A . . 109.7 ?
    C9 C15 H15A . . 109.7 ?
    C16 C15 H15B . . 109.7 ?
    C9 C15 H15B . . 109.7 ?
    H15A C15 H15B . . 108.2 ?
    C17 C16 C18 . . 110.0(2) ?
    C17 C16 C15 . . 108.61(18) ?
    C18 C16 C15 . . 109.57(19) ?
    C17 C16 H16 . . 109.5 ?
    C18 C16 H16 . . 109.5 ?
    C15 C16 H16 . . 109.5 ?
    C16 C17 C13 . . 110.00(19) ?
    C16 C17 H17A . . 109.7 ?
    C13 C17 H17A . . 109.7 ?
    C16 C17 H17B . . 109.7 ?
    C13 C17 H17B . . 109.7 ?
    H17A C17 H17B . . 108.2 ?
    C11 C18 C16 . . 109.94(19) ?
    C11 C18 H18A . . 109.7 ?
    C16 C18 H18A . . 109.7 ?
    C11 C18 H18B . . 109.7 ?
    C16 C18 H18B . . 109.7 ?
    H18A C18 H18B . . 108.2 ?
    C8 N1 C1 . . 127.93(16) ?
    C8 N1 H1 . . 116.0 ?
    C1 N1 H1 . . 116.0 ?
loop_
    _geom_torsion_atom_site_label_1
    _geom_torsion_atom_site_label_2
    _geom_torsion_atom_site_label_3
    _geom_torsion_atom_site_label_4
    _geom_torsion_site_symmetry_1
    _geom_torsion_site_symmetry_2
    _geom_torsion_site_symmetry_3
    _geom_torsion_site_symmetry_4
    _geom_torsion
    _geom_torsion_publ_flag
    C6 C1 C2 C3 . . . . -0.4(3) ?
    N1 C1 C2 C3 . . . . 177.7(2) ?
    C1 C2 C3 C4 . . . . 0.3(4) ?
    C2 C3 C4 C5 . . . . -0.1(4) ?
    C2 C3 C4 C7 . . . . -179.7(2) ?
    C3 C4 C5 C6 . . . . 0.1(4) ?
    C7 C4 C5 C6 . . . . 179.6(2) ?
    C4 C5 C6 C1 . . . . -0.2(3) ?
    C2 C1 C6 C5 . . . . 0.4(3) ?
    N1 C1 C6 C5 . . . . -177.82(19) ?
    O1 C8 C9 C14 . . . . 114.5(2) ?
    N1 C8 C9 C14 . . . . -65.3(2) ?
    O1 C8 C9 C10 . . . . -5.4(3) ?
    N1 C8 C9 C10 . . . . 174.87(17) ?
    O1 C8 C9 C15 . . . . -124.8(2) ?
    N1 C8 C9 C15 . . . . 55.4(2) ?
    C8 C9 C10 C11 . . . . 180.00(17) ?
    C14 C9 C10 C11 . . . . 59.1(2) ?
    C15 C9 C10 C11 . . . . -59.3(2) ?
    C9 C10 C11 C18 . . . . 60.4(2) ?
    C9 C10 C11 C12 . . . . -60.1(2) ?
    C18 C11 C12 C13 . . . . -59.0(2) ?
    C10 C11 C12 C13 . . . . 60.8(3) ?
    C11 C12 C13 C17 . . . . 58.4(3) ?
    C11 C12 C13 C14 . . . . -61.2(2) ?
    C8 C9 C14 C13 . . . . -179.79(16) ?
    C10 C9 C14 C13 . . . . -59.4(2) ?
    C15 C9 C14 C13 . . . . 58.7(2) ?
    C17 C13 C14 C9 . . . . -59.7(2) ?
    C12 C13 C14 C9 . . . . 60.5(2) ?
    C8 C9 C15 C16 . . . . 179.22(16) ?
    C14 C9 C15 C16 . . . . -59.3(2) ?
    C10 C9 C15 C16 . . . . 59.0(2) ?
    C9 C15 C16 C17 . . . . 60.4(2) ?
    C9 C15 C16 C18 . . . . -59.8(2) ?
    C18 C16 C17 C13 . . . . 58.4(2) ?
    C15 C16 C17 C13 . . . . -61.5(3) ?
    C12 C13 C17 C16 . . . . -58.3(3) ?
    C14 C13 C17 C16 . . . . 61.3(2) ?
    C12 C11 C18 C16 . . . . 59.4(2) ?
    C10 C11 C18 C16 . . . . -60.5(2) ?
    C17 C16 C18 C11 . . . . -58.9(2) ?
    C15 C16 C18 C11 . . . . 60.4(2) ?
    O1 C8 N1 C1 . . . . 1.7(3) ?
    C9 C8 N1 C1 . . . . -178.59(18) ?
    C2 C1 N1 C8 . . . . 28.1(3) ?
    C6 C1 N1 C8 . . . . -153.8(2) ?
loop_
    _geom_hbond_atom_site_label_D
    _geom_hbond_atom_site_label_H
    _geom_hbond_atom_site_label_A
    _geom_hbond_site_symmetry_A
    _geom_hbond_distance_DH
    _geom_hbond_distance_HA
    _geom_hbond_distance_DA
    _geom_hbond_angle_DHA
    N1 H1 O1 7_565 0.86 2.12 2.962(2) 166.0
data_global
_journal_date_recd_electronic     2009-08-01
_journal_date_accepted     2009-09-07
_journal_name_full     'Acta Crystallographica, Section E'
_journal_year     2009
_journal_volume     65
_journal_issue     10
_journal_page_first     o2452
_journal_page_last     o2452
_journal_paper_category     QO
_journal_coeditor_code     ER2072
_publ_contact_author_name     'Weiwei SiMa'
_publ_contact_author_address
;
Ordered Matter Science Research Center
Southeast University
Nanjing 210096
People's Republic of China
;
_publ_contact_author_email     nysima@126.com
_publ_contact_author_fax     '86-25-52090626'
_publ_contact_author_phone     '86-25-52090626'
_publ_section_title
;
<i>N</i>-(adamantane-1-carbonyl)-<i>p</i>-methylbenzenamine
;
loop_
    _publ_author_name
    _publ_author_address
    'SiMa, Weiwei'
;
Ordered Matter Science Research Center
College of Chemistry and Chemical Engineering
Southeast University
Nanjing 210096
People's Republic of China
;
