# Supplementary material for: N-p-Tolyladamantane-1-carboxamide
Source: Acta Crystallogr Sect E Struct Rep Online. 2009 Sep 12;65(Pt 10):o2452. doi: 10.1107/S1600536809036101 (PMC2970359; doi:10.1107/S1600536809036101)
Supplement: Supplementary file 2 [file e-65-o2452-Isup2.hkl]

# 
# h,k,l, Fc-squared, Fo-squared, sigma(Fo-squared) and status flag 
# 
data_I
_shelx_title ' a in Pccn' 
_shelx_refln_list_code          4 
_shelx_F_calc_maximum      182.62 
_exptl_crystal_F_000      1168.00 
_reflns_d_resolution_high  0.7702 
 
loop_ 
 _symmetry_equiv_pos_as_xyz 
 'x, y, z' 
 '-x+1/2, -y+1/2, z' 
 '-x, y+1/2, -z+1/2' 
 'x+1/2, -y, -z+1/2' 
 '-x, -y, -z' 
 'x-1/2, y-1/2, -z' 
 'x, -y-1/2, z-1/2' 
 '-x-1/2, y, z-1/2' 
 
_cell_length_a    30.7078 
_cell_length_b     9.7927 
_cell_length_c    10.0203 
_cell_angle_alpha  90.000 
_cell_angle_beta   90.000 
_cell_angle_gamma  90.000 
 
_shelx_F_squared_multiplier     1.000 
 
loop_ 
 _refln_index_h 
 _refln_index_k 
 _refln_index_l 
 _refln_F_squared_calc 
 _refln_F_squared_meas 
 _refln_F_squared_sigma 
 _refln_observed_status 
   4   0   0    21935.39    21424.11    159.25 o 
   6   0   0     3862.98     3553.53     23.40 o 
   8   0   0      401.41      372.44     13.25 o 
  10   0   0     1833.17     1720.87     37.71 o 
  12   0   0     1409.81     1445.84     33.93 o 
  14   0   0     3214.45     3275.09     79.00 o 
  16   0   0     1113.62     1039.16     33.58 o 
  18   0   0      325.61      208.00     17.95 o 
  20   0   0      129.36      149.50     12.89 o 
  22   0   0      342.92      384.78     25.76 o 
  24   0   0        3.49       -7.98     10.49 o 
  26   0   0     1692.50     1752.40     96.54 o 
  28   0   0      202.88      234.12     22.58 o 
  30   0   0      186.66      182.30     15.15 o 
  32   0   0      401.12      415.53     57.12 o 
  34   0   0      393.56      445.06     33.53 o 
  36   0   0       86.04      112.59     19.71 o 
  38   0   0        3.79       -9.56     11.73 o 
   3   1   0     4564.15     4324.05     22.24 o 
   5   1   0    16367.96    15605.00     65.68 o 
   9   1   0     1126.17     1167.95     17.05 o 
  11   1   0     6042.50     6110.31     39.66 o 
  13   1   0      210.50      198.67     10.09 o 
  15   1   0     4155.31     4293.15     63.99 o 
  17   1   0       80.06       76.45      6.25 o 
  19   1   0      923.65      939.21     21.56 o 
  21   1   0      102.13      117.16      9.37 o 
  23   1   0      103.31      100.71      9.78 o 
  25   1   0       79.51       84.77     11.84 o 
  27   1   0      200.46      205.57     20.79 o 
  29   1   0      202.48      208.87     19.07 o 
  31   1   0      258.05      224.92     17.74 o 
  33   1   0       56.46       72.47     13.85 o 
  35   1   0       60.20       76.20     12.51 o 
  37   1   0       81.60      101.12     14.29 o 
  39   1   0       24.61       26.43      9.18 o 
   0   2   0     7470.23     6386.23     84.73 o 
   2   2   0    10197.66     9730.04     38.65 o 
   4   2   0     4702.60     4727.12     27.22 o 
   6   2   0     7818.20     8037.18     53.42 o 
   8   2   0     9899.75     9660.23     48.21 o 
  10   2   0     1296.24     1359.57     20.12 o 
  12   2   0     2007.92     2140.09     26.48 o 
  14   2   0     1749.91     2027.19     24.52 o 
  16   2   0     1587.56     1539.71     19.76 o 
  18   2   0     1603.41     1640.07     28.79 o 
  20   2   0       39.07       43.92      6.34 o 
  22   2   0      619.85      725.31     28.31 o 
  24   2   0       38.22       57.63     10.29 o 
  26   2   0       50.32       46.32      9.44 o 
  28   2   0      391.87      431.39     24.12 o 
  30   2   0       43.21       32.73      5.00 o 
  32   2   0        2.91       -7.73      7.73 o 
  34   2   0       47.02       53.36     11.31 o 
  36   2   0       33.61       26.31      9.34 o 
  38   2   0        9.88       19.98     24.58 o 
   1   3   0     4631.53     4393.96     24.91 o 
   3   3   0      455.90      408.44      9.94 o 
   5   3   0      207.91      163.13      7.05 o 
   7   3   0     1174.29     1035.13     14.54 o 
   9   3   0       91.43       85.63      5.46 o 
  11   3   0    11859.47    13441.79    175.47 o 
  13   3   0       28.67       29.77      6.30 o 
  15   3   0     2177.40     2372.79     38.26 o 
  17   3   0      425.88      400.54      9.78 o 
  19   3   0      144.45      141.61      8.52 o 
  21   3   0        2.20        6.13      4.86 o 
  23   3   0       80.10       77.37      8.39 o 
  25   3   0      854.48      907.96     37.13 o 
  27   3   0      103.48       89.76     10.78 o 
  29   3   0       95.90       93.76      9.57 o 
  31   3   0        0.09        3.48      7.40 o 
  33   3   0        9.01        2.06     10.71 o 
  35   3   0       31.12       12.62      8.26 o 
  37   3   0        3.35       21.88     13.64 o 
   0   4   0      861.44      810.95     21.31 o 
   2   4   0        2.76        3.16      3.14 o 
   4   4   0     1372.71     1433.89     23.30 o 
   6   4   0    10569.04    12128.72     63.89 o 
   8   4   0     6803.02     7291.62     66.67 o 
  10   4   0     3086.71     3616.07     58.43 o 
  12   4   0     1237.04     1289.80     31.70 o 
  14   4   0       76.16       68.51      7.19 o 
  16   4   0      815.39      892.22     28.78 o 
  18   4   0     1068.17     1048.26     25.84 o 
  20   4   0     1516.82     1544.22     29.56 o 
  22   4   0       11.74        4.83      5.76 o 
  24   4   0     1145.87     1170.57     67.12 o 
  26   4   0       54.81       44.76      6.92 o 
  28   4   0      234.08      218.75     11.95 o 
  30   4   0        1.25        1.34      5.66 o 
  32   4   0       12.66       12.45      6.10 o 
  34   4   0        8.02        5.33     12.94 o 
  36   4   0        2.24       13.59     10.58 o 
   1   5   0      642.68      639.20     14.30 o 
   3   5   0     5258.18     5786.20     59.13 o 
   5   5   0       63.65       89.86      7.26 o 
   7   5   0      114.06      122.04      7.17 o 
   9   5   0     1797.95     1947.25     36.13 o 
  11   5   0      585.92      639.19     12.30 o 
  13   5   0      644.28      674.53     21.23 o 
  15   5   0        6.48        3.47      6.95 o 
  17   5   0      711.65      746.99     19.38 o 
  19   5   0     2833.01     3197.30    101.40 o 
  21   5   0        6.95       13.00      6.13 o 
  23   5   0      550.98      547.92     26.92 o 
  25   5   0     1285.11     1329.51     33.32 o 
  27   5   0      161.75      159.64     11.32 o 
  29   5   0        3.92        4.73      5.24 o 
  31   5   0       46.89       42.85     10.27 o 
  33   5   0        4.15       17.73     11.25 o 
  35   5   0       16.79       11.95     15.09 o 
   0   6   0      300.55      287.59     13.73 o 
   2   6   0      170.51      159.65      7.31 o 
   4   6   0      127.95      133.87      9.45 o 
   6   6   0       99.93      109.43      8.69 o 
   8   6   0       44.75       57.09      6.96 o 
  10   6   0       35.09       39.91      7.47 o 
  12   6   0        7.44        4.26      8.65 o 
  14   6   0        2.92        6.77      7.31 o 
  16   6   0       34.11       46.76      6.90 o 
  18   6   0      602.32      586.66     21.18 o 
  20   6   0        9.96        0.44      9.23 o 
  22   6   0       12.28        9.37      5.41 o 
  24   6   0       33.89       28.90      7.26 o 
  26   6   0       53.79       45.70     10.46 o 
  28   6   0        8.64        9.58      5.98 o 
  30   6   0       31.43       18.02     11.32 o 
  32   6   0        0.86       27.51     12.12 o 
  34   6   0        2.05       -1.43     15.32 o 
   1   7   0        5.58        3.51      4.46 o 
   3   7   0       35.90       41.21      5.75 o 
   5   7   0       27.05       25.92      4.53 o 
   7   7   0        1.16        8.47      6.27 o 
   9   7   0      251.86      260.88     13.24 o 
  11   7   0       34.42       28.51      5.61 o 
  13   7   0      184.02      139.49      9.77 o 
  15   7   0      168.65      133.69      8.52 o 
  17   7   0       64.95       42.91      8.72 o 
  19   7   0        0.54       -1.17      4.21 o 
  21   7   0      100.51       78.93      8.65 o 
  23   7   0       52.52       32.61      7.36 o 
  25   7   0        6.74       12.92      8.73 o 
  27   7   0      101.15       87.95     13.78 o 
  29   7   0       65.78       67.54     13.71 o 
  31   7   0       80.23       90.05     19.92 o 
  33   7   0        2.66       -0.46     15.18 o 
   0   8   0     1332.73     1385.84     59.84 o 
   2   8   0      147.91      150.36     10.37 o 
   4   8   0      502.61      482.00     20.57 o 
   6   8   0       41.18       46.14      7.97 o 
   8   8   0      983.20     1026.05     34.01 o 
  10   8   0      798.62      721.94     35.50 o 
  12   8   0      231.30      196.29     11.46 o 
  14   8   0      564.80      453.65     26.18 o 
  16   8   0       37.15       25.75      6.50 o 
  18   8   0       12.46        5.16      8.27 o 
  20   8   0       22.54       31.42     12.10 o 
  22   8   0       38.64       30.76      9.66 o 
  24   8   0       35.97       42.75      9.33 o 
  26   8   0        0.09        6.21     12.88 o 
  28   8   0       20.22        7.16      9.65 o 
  30   8   0      135.12      170.25     21.87 o 
   1   9   0      221.33      216.11     14.64 o 
   3   9   0       19.04       15.47      4.94 o 
   5   9   0       91.86       78.97      7.79 o 
   7   9   0      812.76      838.51     46.84 o 
   9   9   0      166.43      132.05     11.47 o 
  11   9   0      419.75      401.15     14.74 o 
  13   9   0       88.67       90.58     10.14 o 
  15   9   0       46.43       58.82     12.85 o 
  17   9   0       40.34       31.71     10.43 o 
  19   9   0        0.05        6.88      8.85 o 
  21   9   0        0.78        9.45      7.75 o 
  23   9   0       20.45       26.67     10.08 o 
  25   9   0        0.28        6.66      6.80 o 
  27   9   0        5.73        8.13     11.06 o 
   0  10   0      207.14      133.47     35.95 o 
   2  10   0       37.46       38.01      6.13 o 
   4  10   0        1.82       10.97      3.85 o 
   6  10   0      110.98      129.86     12.98 o 
   8  10   0      679.12      541.05     84.72 o 
  10  10   0        5.79       10.60      8.36 o 
  12  10   0        5.07        8.52      7.35 o 
  14  10   0        1.33       -2.42      8.75 o 
  16  10   0       35.91       20.17     10.56 o 
  18  10   0        1.45        1.81      8.76 o 
  20  10   0       37.31       33.24     10.78 o 
  22  10   0        4.85       11.46      9.35 o 
  24  10   0        0.74       19.25     10.94 o 
   1  11   0        3.94        9.30      7.37 o 
   3  11   0        0.46        0.98      5.98 o 
   5  11   0        4.45        4.16      6.68 o 
   7  11   0      108.32       83.29     12.47 o 
   9  11   0        7.27       20.14     14.95 o 
  11  11   0       60.10       61.18     13.11 o 
  13  11   0      106.12      109.78     16.44 o 
  15  11   0       30.90       40.58     16.27 o 
  17  11   0       16.25       32.18     17.26 o 
  19  11   0        1.91       23.25     10.12 o 
   0  12   0        8.57      -14.23     19.89 o 
   2  12   0        0.69       26.57     15.74 o 
   4  12   0        0.36       28.51     44.06 o 
   6  12   0       27.78       34.12     12.23 o 
   8  12   0       17.86       47.02     13.45 o 
  10  12   0       35.07       20.25     12.25 o 
  12  12   0       77.26       70.94     20.16 o 
   1   1   1      575.39      528.59      7.59 o 
   2   1   1     1132.46     1016.39      7.37 o 
   4   1   1       41.47       31.45      1.34 o 
   5   1   1    33351.11    31749.45     74.25 o 
   6   1   1     3065.05     3069.50     26.03 o 
   7   1   1     8500.46     8603.51     53.24 o 
   8   1   1     5395.91     5246.95     32.11 o 
   9   1   1     3146.48     3159.17     17.41 o 
  10   1   1        6.19        3.82      3.31 o 
  11   1   1      810.70      858.96     11.51 o 
  12   1   1      212.49      198.09      4.72 o 
  13   1   1      147.09      162.32      4.26 o 
  14   1   1       97.67       77.71      3.90 o 
  15   1   1      145.16      139.50      4.76 o 
  16   1   1      331.29      307.13      6.32 o 
  17   1   1      715.51      637.60     15.00 o 
  18   1   1       88.41       90.73      5.17 o 
  19   1   1       28.68       32.02      3.37 o 
  20   1   1        8.68       12.58      2.58 o 
  21   1   1       71.82       61.85      4.68 o 
  22   1   1        2.95       11.39      3.23 o 
  23   1   1      297.71      296.07      7.70 o 
  24   1   1       94.53       97.78      5.98 o 
  25   1   1        5.92        9.75      3.61 o 
  26   1   1       31.46       27.88      4.57 o 
  27   1   1       48.16       44.74      4.27 o 
  28   1   1      251.32      266.29     10.26 o 
  29   1   1       91.12       87.18      7.13 o 
  30   1   1        0.55        3.68      5.09 o 
  31   1   1       26.12       21.99      5.15 o 
  32   1   1       38.41       32.51      6.33 o 
  33   1   1        1.65        7.41      4.97 o 
  34   1   1       48.82       47.54      6.87 o 
  35   1   1      270.66      300.38     14.03 o 
  36   1   1       58.44       66.42      9.70 o 
  37   1   1      124.60      114.88     10.57 o 
  38   1   1        0.00        7.73      6.32 o 
  39   1   1        1.72       -6.50      7.22 o 
   1   2   1      523.06      456.12      9.39 o 
   2   2   1      736.64      716.46      9.00 o 
   3   2   1      339.75      299.50      5.40 o 
   4   2   1     1076.67     1005.06      8.53 o 
   5   2   1      570.87      452.87      6.48 o 
   6   2   1     5201.09     5068.54     24.83 o 
   7   2   1        0.00        3.83      1.96 o 
   8   2   1     1987.38     2007.67     18.18 o 
   9   2   1     3177.10     3146.91     14.63 o 
  10   2   1      118.06      118.79      4.29 o 
  11   2   1      230.37      255.28      6.44 o 
  12   2   1      284.56      284.94      6.88 o 
  13   2   1     1541.13     1647.33     16.73 o 
  14   2   1      371.13      385.16      7.18 o 
  15   2   1      221.58      275.22      6.49 o 
  16   2   1       16.56       14.19      3.45 o 
  17   2   1      154.83      180.87      5.34 o 
  18   2   1      137.91      175.46      5.91 o 
  19   2   1      195.85      202.62      6.05 o 
  20   2   1      343.56      328.79      7.24 o 
  21   2   1       94.10       96.24      6.37 o 
  22   2   1      212.95      197.96      6.72 o 
  23   2   1        2.68        5.72      3.23 o 
  24   2   1       23.50       32.12      4.37 o 
  25   2   1      170.00      160.03      7.47 o 
  26   2   1      315.01      307.34     11.41 o 
  27   2   1       17.92       25.24      4.17 o 
  28   2   1       35.56       26.05      4.08 o 
  29   2   1       45.44       42.29      4.88 o 
  30   2   1      151.07      169.98      9.47 o 
  31   2   1       41.95       26.75      7.44 o 
  32   2   1        2.55       14.67      4.95 o 
  33   2   1       10.48       13.72      5.71 o 
  34   2   1      236.26      241.21     13.64 o 
  35   2   1        0.02       13.44      6.02 o 
  36   2   1        9.43       20.96      6.46 o 
  37   2   1        0.00        8.31      8.22 o 
  38   2   1        5.03       11.93      7.00 o 
  39   2   1        4.63       10.76      6.93 o 
   1   3   1        3.21        6.74      2.01 o 
   2   3   1      343.18      325.99      5.34 o 
   3   3   1      234.30      242.82      6.15 o 
   4   3   1      306.76      320.37      6.03 o 
   5   3   1     3779.14     3732.97     30.69 o 
   6   3   1       65.50       43.89      2.48 o 
   7   3   1     2547.04     2704.08     22.07 o 
   8   3   1       19.82       29.60      2.99 o 
   9   3   1     6629.37     6944.96     27.77 o 
  10   3   1       45.41       63.28     10.32 o 
  11   3   1     7295.98     8024.12     46.18 o 
  12   3   1      182.59      193.65      7.43 o 
  13   3   1     4497.35     4916.50     33.09 o 
  14   3   1      631.09      602.82     17.54 o 
  15   3   1      850.83      818.45     10.71 o 
  16   3   1       95.62       96.07      7.72 o 
  17   3   1     1277.64     1353.34     19.45 o 
  18   3   1      345.88      367.75      9.97 o 
  19   3   1       14.24       13.80      3.48 o 
  20   3   1      127.69      130.44      6.80 o 
  21   3   1      845.56      815.97     15.61 o 
  22   3   1      260.40      270.83      9.38 o 
  23   3   1       71.29       58.59      6.81 o 
  24   3   1        4.10        2.08      3.75 o 
  25   3   1        0.23        6.55      3.69 o 
  26   3   1       12.75       11.64      4.19 o 
  27   3   1        3.40       15.02      4.16 o 
  28   3   1       16.98       10.86      4.36 o 
  29   3   1      334.93      331.51      9.91 o 
  30   3   1       16.78       20.11      5.02 o 
  31   3   1       45.82       40.07      4.98 o 
  32   3   1        0.17        4.99      3.47 o 
  33   3   1        4.59        5.73      4.53 o 
  34   3   1        2.99        6.11      5.78 o 
  35   3   1        0.00       26.96      7.99 o 
  36   3   1       11.89        4.92      6.87 o 
  37   3   1        6.51       13.77      6.78 o 
  38   3   1        0.19        8.21      8.38 o 
   1   4   1      872.12      763.77     11.77 o 
   2   4   1      191.96      175.02      5.12 o 
   3   4   1     3559.18     3625.09     25.86 o 
   4   4   1       51.59       77.97      3.22 o 
   5   4   1      749.10      942.61     14.30 o 
   6   4   1     7859.63     8893.71     55.66 o 
   7   4   1      419.19      429.45     10.58 o 
   8   4   1        4.09       17.18      2.77 o 
   9   4   1     1978.34     2230.88     18.84 o 
  10   4   1     1947.67     2076.80     21.66 o 
  11   4   1      651.91      614.99     11.54 o 
  12   4   1      529.42      504.92      7.92 o 
  13   4   1        0.15        7.46      3.75 o 
  14   4   1     1258.60     1310.80     17.13 o 
  15   4   1      175.05      205.09      7.67 o 
  16   4   1      492.51      532.05     11.62 o 
  17   4   1      524.05      497.21     11.43 o 
  18   4   1       56.07       70.62      5.42 o 
  19   4   1        0.79        9.73      5.42 o 
  20   4   1     2228.17     2289.31     46.43 o 
  21   4   1       60.90       71.22      8.79 o 
  22   4   1      365.01      383.65     11.69 o 
  23   4   1      105.24      104.20      7.22 o 
  24   4   1      131.61      129.35      6.56 o 
  25   4   1        0.01        4.49      3.36 o 
  26   4   1        2.48        4.04      3.66 o 
  27   4   1       13.31       17.39      4.47 o 
  28   4   1        5.30        6.28      3.99 o 
  29   4   1       35.40       31.16      7.54 o 
  30   4   1      272.57      290.80     17.40 o 
  31   4   1       30.33       22.16      5.97 o 
  32   4   1        4.87       27.41      6.48 o 
  33   4   1        0.09       21.47      5.73 o 
  34   4   1        1.37       14.98      5.82 o 
  35   4   1        8.20       14.46      9.40 o 
  36   4   1        1.69        0.95      8.32 o 
  37   4   1        6.49        5.40      8.55 o 
   1   5   1      114.75      124.39      5.00 o 
   2   5   1      904.31      921.00     16.40 o 
   3   5   1      686.18      732.97     14.57 o 
   4   5   1       62.27       64.14      3.67 o 
   5   5   1     1295.05     1327.57     23.22 o 
   6   5   1        3.61        5.92      2.23 o 
   7   5   1        4.14        8.93      3.22 o 
   8   5   1       77.33       69.26      4.23 o 
   9   5   1      901.58     1034.11     15.91 o 
  10   5   1      301.62      247.90      8.05 o 
  11   5   1        1.21        9.74      4.14 o 
  12   5   1      337.14      381.18      9.49 o 
  13   5   1      175.23      171.54      7.62 o 
  14   5   1      103.94       76.09      5.09 o 
  15   5   1      109.14      123.15      6.53 o 
  16   5   1       20.62       18.39      3.67 o 
  17   5   1      606.49      646.56     15.89 o 
  18   5   1        2.28       10.23      3.80 o 
  19   5   1      293.84      326.36     11.02 o 
  20   5   1       20.35       15.52      4.07 o 
  21   5   1      164.94      138.62      6.72 o 
  22   5   1       72.38       69.30      6.26 o 
  23   5   1      785.67      794.50     27.51 o 
  24   5   1       25.61       24.43      4.96 o 
  25   5   1       68.59       46.59      4.87 o 
  26   5   1        3.82       13.07      3.73 o 
  27   5   1      327.54      323.99     19.27 o 
  28   5   1       31.82       26.57      4.67 o 
  29   5   1        0.01        9.72      4.47 o 
  30   5   1        0.80        2.23      4.57 o 
  31   5   1       17.57       23.97      5.74 o 
  32   5   1        1.08        8.75      4.87 o 
  33   5   1        0.09        5.72      7.22 o 
  34   5   1        0.08       13.70     11.36 o 
  35   5   1        6.22       13.96      9.40 o 
  36   5   1        8.89       24.59     11.56 o 
   1   6   1        0.21        4.38      3.18 o 
   2   6   1      391.81      408.35      9.66 o 
   3   6   1      339.50      325.53      7.87 o 
   4   6   1      109.92       84.77      4.71 o 
   5   6   1       19.26       16.18      2.81 o 
   6   6   1        7.32        7.00      2.94 o 
   7   6   1       62.00       61.61      5.58 o 
   8   6   1       40.96       55.09      4.49 o 
   9   6   1      629.59      630.10     13.88 o 
  10   6   1       78.85      100.30      5.02 o 
  11   6   1      491.83      501.16     10.57 o 
  12   6   1        0.02        7.36      3.30 o 
  13   6   1      105.94       93.38      5.44 o 
  14   6   1       26.81       38.97      4.23 o 
  15   6   1        3.21        9.36      4.11 o 
  16   6   1       77.68       77.84      6.80 o 
  17   6   1        1.66       12.18      3.22 o 
  18   6   1       91.65       78.83      5.59 o 
  19   6   1        4.31        1.72      2.98 o 
  20   6   1        8.90       12.75      3.26 o 
  21   6   1       16.86       23.43      4.93 o 
  22   6   1     1066.54     1080.16     33.57 o 
  23   6   1      119.00      100.54      7.08 o 
  24   6   1       21.62       24.10      4.53 o 
  25   6   1       16.54       21.54      4.30 o 
  26   6   1        4.46       11.39      4.83 o 
  27   6   1       63.21       69.58      8.96 o 
  28   6   1        3.45        6.74      5.18 o 
  29   6   1        1.90        7.95      5.42 o 
  30   6   1        0.21        4.97      5.50 o 
  31   6   1        2.14       17.03      8.49 o 
  32   6   1        2.26        8.94      9.29 o 
  33   6   1       11.19        4.63      8.63 o 
  34   6   1       30.42       49.81     13.50 o 
  35   6   1        1.06       15.45     19.54 o 
   1   7   1      288.50      272.14      7.87 o 
   2   7   1        0.70       11.93      4.27 o 
   3   7   1      307.16      323.57      8.56 o 
   4   7   1        0.23        7.03      3.76 o 
   5   7   1      528.84      508.27     12.96 o 
   6   7   1      620.95      649.53     15.71 o 
   7   7   1       47.28       40.00      4.22 o 
   8   7   1      114.10       94.61      5.48 o 
   9   7   1      113.76      106.33      5.98 o 
  10   7   1      104.51       89.63      5.70 o 
  11   7   1       37.47       33.51      4.01 o 
  12   7   1       10.13       17.38      6.23 o 
  13   7   1        1.45        3.05      4.41 o 
  14   7   1        7.42        8.11      4.34 o 
  15   7   1      254.79      244.86     10.10 o 
  16   7   1       30.09       30.42      5.94 o 
  17   7   1      166.89      125.35      8.30 o 
  18   7   1       46.27       46.03      6.19 o 
  19   7   1       88.00       80.51      6.94 o 
  20   7   1        5.89       10.76      4.92 o 
  21   7   1        5.90       12.28      4.36 o 
  22   7   1       18.92       14.82      4.85 o 
  23   7   1        0.88        3.99      4.28 o 
  24   7   1        1.33        4.13      4.60 o 
  25   7   1       73.67       73.16     10.07 o 
  26   7   1        5.56        3.28      5.19 o 
  27   7   1       25.49       16.53      6.41 o 
  28   7   1       64.66       66.18     10.51 o 
  29   7   1       48.51       40.19      8.96 o 
  30   7   1        4.69        2.88      8.09 o 
  31   7   1       28.17       30.00     11.13 o 
  32   7   1       14.95       10.77      9.45 o 
  33   7   1       18.13       11.11     26.31 o 
   1   8   1      311.03      294.21     11.43 o 
   2   8   1      408.10      426.75     13.21 o 
   3   8   1       36.37       39.05      4.03 o 
   4   8   1        4.85       11.12      4.04 o 
   5   8   1      336.72      317.92     12.03 o 
   6   8   1       19.95       17.44      3.37 o 
   7   8   1       16.25       18.71      3.85 o 
   8   8   1      116.58      137.35      7.35 o 
   9   8   1        1.45        7.55      4.72 o 
  10   8   1       53.46       46.88      5.12 o 
  11   8   1        3.45        5.44      4.13 o 
  12   8   1       82.88       78.56      5.82 o 
  13   8   1      103.42       94.18      7.61 o 
  14   8   1      132.69      142.94      9.31 o 
  15   8   1       11.37       17.22      6.72 o 
  16   8   1      168.76      160.34     10.32 o 
  17   8   1       10.23       11.40      5.77 o 
  18   8   1        0.09        1.84      5.78 o 
  19   8   1       17.84       21.35      7.01 o 
  20   8   1        7.42       13.66      6.12 o 
  21   8   1       19.21       23.04      5.10 o 
  22   8   1        4.27       15.84      5.51 o 
  23   8   1       15.14       12.84      6.25 o 
  24   8   1        3.27       12.06      6.66 o 
  25   8   1        4.96       12.17      4.87 o 
  26   8   1       26.59       21.29      6.12 o 
  27   8   1        4.01        9.34      7.77 o 
  28   8   1       69.24       64.12     10.12 o 
  29   8   1        3.30        7.40      8.67 o 
  30   8   1       39.82       43.74     10.56 o 
   1   9   1      567.41      574.84     24.50 o 
   2   9   1      228.66      188.56     10.12 o 
   3   9   1       46.84       52.49      4.69 o 
   4   9   1       10.29       13.03      5.03 o 
   5   9   1      777.10      775.36     27.66 o 
   6   9   1       14.34       13.61      4.85 o 
   7   9   1       54.39       42.54      4.52 o 
   8   9   1       26.44       20.05      3.87 o 
   9   9   1        0.07        8.03      3.65 o 
  10   9   1        0.49       12.37      4.93 o 
  11   9   1      306.73      312.39     11.60 o 
  12   9   1       28.60       15.94      4.56 o 
  13   9   1      122.18      130.87      9.37 o 
  14   9   1        1.44        9.78      5.20 o 
  15   9   1        0.89        9.08      5.26 o 
  16   9   1      113.26       99.21     10.08 o 
  17   9   1      128.35      123.99     10.80 o 
  18   9   1        0.04        5.44      6.68 o 
  19   9   1        5.59       21.94      9.63 o 
  20   9   1       64.77       57.87      7.67 o 
  21   9   1        0.08       11.24      5.49 o 
  22   9   1       42.83       39.32      7.42 o 
  23   9   1        5.49       17.79      7.51 o 
  24   9   1       11.67        9.11      6.24 o 
  25   9   1       34.76       32.87      6.95 o 
  26   9   1       11.89       12.61      6.51 o 
  27   9   1       25.92       16.43      8.42 o 
   1  10   1       27.06       29.24      4.28 o 
   2  10   1      310.76      292.77     16.26 o 
   3  10   1       12.15       14.84      2.92 o 
   4  10   1       62.91       51.03      9.65 o 
   5  10   1       23.39       19.36      4.28 o 
   6  10   1      152.55      142.50     12.93 o 
   7  10   1        0.24        5.07      4.08 o 
   8  10   1      146.23      160.89     12.79 o 
   9  10   1      150.77      142.24     12.56 o 
  10  10   1       44.63       36.37      6.74 o 
  11  10   1        4.36        8.29      6.81 o 
  12  10   1       30.73       38.71      6.97 o 
  13  10   1        5.53       17.46      6.23 o 
  14  10   1        2.28        0.20      5.40 o 
  15  10   1        1.86        7.99      6.33 o 
  16  10   1       60.18       47.02      7.32 o 
  17  10   1       98.22      107.25      8.90 o 
  18  10   1        0.81        8.98      6.57 o 
  19  10   1        0.01       17.72      5.76 o 
  20  10   1       73.49      100.60     10.62 o 
  21  10   1        8.42       11.43      6.08 o 
  22  10   1       17.14       30.44      7.17 o 
  23  10   1        0.89       10.88      6.69 o 
  24  10   1       15.21       18.98      6.14 o 
   1  11   1        7.04       10.92      3.73 o 
   2  11   1        9.84       23.27      4.56 o 
   3  11   1        0.00        0.32      5.07 o 
   4  11   1       14.51       11.00      5.37 o 
   5  11   1       13.65       17.49      6.10 o 
   6  11   1        0.81        4.14      4.53 o 
   7  11   1        3.16        2.96      6.20 o 
   8  11   1        9.86        6.92      6.56 o 
   9  11   1       28.91       22.13      5.36 o 
  10  11   1       10.33       18.88      6.29 o 
  11  11   1       76.73       82.94     10.08 o 
  12  11   1       28.84       30.69      7.50 o 
  13  11   1       32.24       33.82      7.57 o 
  14  11   1        0.05       17.62      6.62 o 
  15  11   1       77.85       76.00      8.77 o 
  16  11   1        4.83        8.29      7.04 o 
  17  11   1       41.39       49.80      8.65 o 
  18  11   1        4.42        8.53      6.48 o 
  19  11   1        4.38       14.10      7.90 o 
   1  12   1        0.58       10.83      7.63 o 
   2  12   1        1.00       11.52     10.50 o 
   3  12   1        2.15        2.90      8.42 o 
   4  12   1       11.05       13.43      8.93 o 
   5  12   1        9.53       14.16      9.19 o 
   6  12   1        0.75       21.65      8.79 o 
   7  12   1        0.41        8.70      8.11 o 
   8  12   1       28.02       24.34      9.77 o 
   9  12   1       27.00       42.81     11.27 o 
  10  12   1        0.93       -5.05      8.83 o 
  11  12   1        0.69        4.92      7.48 o 
  12  12   1        1.64        9.64     10.68 o 
   1   0   2     4844.58     4751.45    100.09 o 
   2   0   2     1241.65     1090.74     24.16 o 
   3   0   2      214.46      209.78      9.90 o 
   4   0   2      773.63      623.82     14.06 o 
   6   0   2     1149.07     1142.13     21.41 o 
   7   0   2     8917.91     9180.68     53.03 o 
   8   0   2     2533.03     2383.82     30.45 o 
   9   0   2      335.50      334.97      9.45 o 
  10   0   2       22.05       19.73      4.40 o 
  11   0   2     4619.87     4873.65     50.00 o 
  12   0   2      301.31      302.26     18.06 o 
  13   0   2      219.52      158.24      6.26 o 
  14   0   2      704.90      691.87     18.90 o 
  15   0   2       23.13       31.13      6.48 o 
  16   0   2      424.28      593.02     11.55 o 
  17   0   2        1.67       13.39      7.99 o 
  18   0   2      171.48      220.74     12.20 o 
  19   0   2      557.71      548.67     14.67 o 
  20   0   2        5.05        4.36      3.20 o 
  21   0   2       41.81       35.97      5.65 o 
  22   0   2       76.29       62.77      6.31 o 
  23   0   2      317.25      360.25     22.65 o 
  24   0   2        1.29       16.17      7.38 o 
  25   0   2      208.00      238.81     16.97 o 
  26   0   2      618.35      587.06     32.71 o 
  27   0   2      356.31      393.44     21.28 o 
  28   0   2        5.10       12.42      7.13 o 
  29   0   2      322.92      330.10     19.28 o 
  30   0   2      226.04      255.28     18.29 o 
  31   0   2       81.29       97.96     13.14 o 
  32   0   2      198.75      217.23     14.15 o 
  33   0   2      237.90      258.90     16.00 o 
  34   0   2       79.08       90.22     10.80 o 
  35   0   2       10.94       19.95      7.81 o 
  36   0   2        8.49       16.55      9.71 o 
  37   0   2        0.38        3.73     11.46 o 
  38   0   2       18.58       10.59      9.37 o 
  39   0   2      138.23      126.16     17.58 o 
   0   1   2     1279.70     1282.10     14.97 o 
   1   1   2      198.17      146.53      3.62 o 
   2   1   2     2034.80     1797.97     21.17 o 
   3   1   2      886.40      861.17      9.41 o 
   4   1   2      463.26      398.34      5.46 o 
   5   1   2      957.35      810.12      8.56 o 
   6   1   2     3093.72     3106.67     20.17 o 
   7   1   2     1944.04     1691.52     21.04 o 
   8   1   2    10780.16    11061.76     42.86 o 
   9   1   2     3965.96     3974.14     24.59 o 
  10   1   2       11.87       31.69      6.06 o 
  11   1   2      835.99      847.03     16.47 o 
  12   1   2     1601.66     1615.00     16.61 o 
  13   1   2      107.58      120.34      4.53 o 
  14   1   2      108.16       76.70      3.44 o 
  15   1   2        0.40        2.37      2.31 o 
  16   1   2      117.77       74.73      3.51 o 
  17   1   2       95.20      104.03      5.47 o 
  18   1   2      204.35      223.41      7.97 o 
  19   1   2      366.00      401.97      8.45 o 
  20   1   2      124.16      120.93      5.57 o 
  21   1   2        5.09        6.66      2.84 o 
  22   1   2       33.85       26.47      4.57 o 
  23   1   2       55.09       49.34      4.66 o 
  24   1   2      146.95      153.04      8.00 o 
  25   1   2       86.42       89.13      7.37 o 
  26   1   2      306.93      330.84     14.41 o 
  27   1   2       27.10       41.30      6.06 o 
  28   1   2       27.41       20.92      5.19 o 
  29   1   2       21.17       19.55      5.09 o 
  30   1   2       25.76       22.93      5.44 o 
  31   1   2       59.88       60.21      7.33 o 
  32   1   2       71.49       63.39      6.99 o 
  33   1   2        0.24        6.86      5.08 o 
  34   1   2       23.28       29.39      5.91 o 
  35   1   2       82.02       93.93      8.78 o 
  36   1   2       98.39      106.31     12.43 o 
  37   1   2       57.97       59.16      9.90 o 
  38   1   2        4.29       -1.11      6.79 o 
  39   1   2        0.63        6.86      6.90 o 
   0   2   2       29.38       25.62      2.24 o 
   1   2   2     1081.93      988.15     10.01 o 
   2   2   2      896.21      822.13      9.17 o 
   3   2   2     4119.86     3766.72     30.98 o 
   4   2   2     1706.77     1631.80     21.49 o 
   5   2   2       70.14       70.10      2.62 o 
   6   2   2    13325.38    13333.64     60.68 o 
   7   2   2      264.22      240.16     11.77 o 
   8   2   2     2518.15     2517.41     23.89 o 
   9   2   2      871.61      760.02     13.04 o 
  10   2   2        2.45        1.81      2.96 o 
  11   2   2      574.27      506.98      6.77 o 
  12   2   2      109.78       89.16      7.44 o 
  13   2   2     3012.10     3297.65     24.48 o 
  14   2   2      735.08      815.63     20.41 o 
  15   2   2     1283.37     1333.96     21.64 o 
  16   2   2       95.81      108.69      5.21 o 
  17   2   2       22.16       21.00      3.36 o 
  18   2   2       30.95       26.51      6.59 o 
  19   2   2      979.23      933.36     20.41 o 
  20   2   2      473.20      459.36     10.07 o 
  21   2   2       24.65       24.45      3.74 o 
  22   2   2       19.49       23.29      2.77 o 
  23   2   2       71.85       86.21      5.86 o 
  24   2   2      150.89      160.10      7.27 o 
  25   2   2        6.94        8.81      3.31 o 
  26   2   2       27.07       29.73      4.77 o 
  27   2   2       73.51       74.24      6.31 o 
  28   2   2      167.87      162.64      9.38 o 
  29   2   2        0.01        2.16      6.19 o 
  30   2   2      355.48      388.70     15.26 o 
  31   2   2      408.23      428.17     26.68 o 
  32   2   2        1.47       13.64      6.15 o 
  33   2   2       42.40       34.92      5.63 o 
  34   2   2       67.79       79.95      7.67 o 
  35   2   2        5.50       11.80      5.92 o 
  36   2   2        6.76       26.88      7.26 o 
  37   2   2        0.04        3.27      6.66 o 
  38   2   2        2.75       10.95      9.28 o 
   0   3   2     1393.30     1462.43     19.02 o 
   1   3   2      196.17      241.74      5.42 o 
   2   3   2      163.15      160.75      3.54 o 
   3   3   2      315.33      282.01      6.20 o 
   4   3   2       29.95       28.74      1.95 o 
   5   3   2       94.92       58.93      3.07 o 
   6   3   2     9595.63     9885.17     60.93 o 
   7   3   2       14.10       28.25      3.94 o 
   8   3   2      974.45      973.64     13.01 o 
   9   3   2      424.85      439.80     10.60 o 
  10   3   2     1799.82     1884.82     22.51 o 
  11   3   2     1358.46     1235.03     20.92 o 
  12   3   2     1141.05     1228.79     20.76 o 
  13   3   2        2.29       10.59      2.83 o 
  14   3   2      619.03      612.12      9.13 o 
  15   3   2       46.28       41.38      4.65 o 
  16   3   2     1416.05     1491.81     18.22 o 
  17   3   2      124.24      115.72      6.28 o 
  18   3   2      324.77      344.99     10.22 o 
  19   3   2       33.79       34.66      4.66 o 
  20   3   2        9.97       17.74      3.58 o 
  21   3   2       22.73       22.63      5.29 o 
  22   3   2        0.72        3.58      3.69 o 
  23   3   2       55.37       58.49      4.97 o 
  24   3   2      160.59      141.11      6.63 o 
  25   3   2       22.64       18.52      4.13 o 
  26   3   2        7.30       10.73      4.65 o 
  27   3   2       98.03       95.47      6.06 o 
  28   3   2      406.80      393.70     13.03 o 
  29   3   2      154.28      157.61      9.48 o 
  30   3   2       17.59       19.56      4.93 o 
  31   3   2       37.90       29.02      5.51 o 
  32   3   2        2.17        7.26      5.63 o 
  33   3   2        2.22        9.04      5.30 o 
  34   3   2        5.25       15.08      4.72 o 
  35   3   2        2.07        7.89      5.16 o 
  36   3   2        7.85       10.43      7.29 o 
  37   3   2       15.15       28.71      9.10 o 
  38   3   2        0.26       13.20      8.19 o 
   0   4   2      381.84      381.01      9.84 o 
   1   4   2      705.04      724.03     11.42 o 
   2   4   2       74.28       76.27      3.89 o 
   3   4   2      393.99      424.96      7.46 o 
   4   4   2     1000.40     1176.62     19.06 o 
   5   4   2       81.97       84.14      3.92 o 
   6   4   2     1744.95     1892.58     16.60 o 
   7   4   2      858.93     1018.82     17.90 o 
   8   4   2      348.81      314.86      5.77 o 
   9   4   2      190.75      190.47      5.78 o 
  10   4   2     1039.24     1210.73     22.56 o 
  11   4   2     1121.94     1117.16     16.51 o 
  12   4   2      308.32      322.83      6.96 o 
  13   4   2      712.16      685.59      9.77 o 
  14   4   2       13.05       17.28      2.77 o 
  15   4   2       81.87       75.39      4.56 o 
  16   4   2      130.57      101.56      5.25 o 
  17   4   2      138.74      144.57      8.39 o 
  18   4   2        4.76        7.33      3.94 o 
  19   4   2       33.82       20.26      4.89 o 
  20   4   2      715.48      678.47     20.51 o 
  21   4   2      471.24      495.46     16.07 o 
  22   4   2      216.29      195.58      8.21 o 
  23   4   2      164.95      150.15      7.72 o 
  24   4   2      640.66      655.73     18.67 o 
  25   4   2       50.14       32.26      7.94 o 
  26   4   2       97.70       75.87      8.01 o 
  27   4   2      188.20      181.47      9.15 o 
  28   4   2       92.27       69.79      7.39 o 
  29   4   2        0.11       -0.21      4.58 o 
  30   4   2       29.94       28.80      5.65 o 
  31   4   2        6.57       18.98      6.99 o 
  32   4   2        0.09        6.73      5.07 o 
  33   4   2        0.31        8.52      6.20 o 
  34   4   2        0.53        3.60      6.33 o 
  35   4   2        7.67       23.39      7.48 o 
  36   4   2       12.38       21.54     12.23 o 
  37   4   2        5.61       10.61      8.38 o 
   0   5   2        1.42       13.43      3.98 o 
   1   5   2       17.92       15.90      2.80 o 
   2   5   2        0.43        1.95      3.37 o 
   3   5   2      282.73      299.80      6.87 o 
   4   5   2      853.07      813.84     19.19 o 
   5   5   2      960.11     1114.15     18.97 o 
   6   5   2     1584.31     1638.72     24.03 o 
   7   5   2      271.93      296.16      9.30 o 
   8   5   2        7.13        8.27      3.57 o 
   9   5   2       49.55       37.39      3.52 o 
  10   5   2        0.81        5.31      2.85 o 
  11   5   2        0.34        2.75      1.78 o 
  12   5   2        1.46        6.41      3.02 o 
  13   5   2      376.56      382.11     13.68 o 
  14   5   2     1336.20     1517.16     27.45 o 
  15   5   2      314.58      301.71     10.02 o 
  16   5   2      756.23      786.53     15.60 o 
  17   5   2       83.59       68.94      9.16 o 
  18   5   2      182.07      169.05      8.42 o 
  19   5   2        0.63        6.89      3.43 o 
  20   5   2      315.66      328.42     10.94 o 
  21   5   2      135.48      122.14      7.43 o 
  22   5   2       64.40       55.48      5.98 o 
  23   5   2      120.12      120.47      8.28 o 
  24   5   2       20.22       20.90      5.22 o 
  25   5   2      192.13      173.54     12.28 o 
  26   5   2        9.14       11.39      6.01 o 
  27   5   2        3.97       18.60      6.90 o 
  28   5   2       11.02       11.46      5.51 o 
  29   5   2        3.61       17.55      6.44 o 
  30   5   2       49.05       34.90      6.62 o 
  31   5   2       41.97       26.04      6.50 o 
  32   5   2       27.34       25.72      6.18 o 
  33   5   2       16.73       21.76      5.72 o 
  34   5   2       14.19       19.93      8.17 o 
  35   5   2       17.28       24.29     17.39 o 
  36   5   2        0.04        6.83     16.92 o 
   0   6   2     5239.52     5555.99    111.03 o 
   1   6   2       40.17       42.23      4.76 o 
   2   6   2       12.98        9.38      2.67 o 
   3   6   2        9.47        8.08      2.17 o 
   4   6   2        0.81        7.02      2.71 o 
   5   6   2      424.78      389.30      8.15 o 
   6   6   2      128.87      111.03      5.80 o 
   7   6   2      326.37      305.12      9.79 o 
   8   6   2        0.51       12.20      3.44 o 
   9   6   2        0.00        4.23      3.30 o 
  10   6   2      276.27      255.44      7.88 o 
  11   6   2     1101.06     1236.86     17.87 o 
  12   6   2      298.39      291.48      9.35 o 
  13   6   2      177.51      191.99      8.86 o 
  14   6   2     1038.21     1066.68     24.36 o 
  15   6   2       88.21      104.67      7.98 o 
  16   6   2      197.33      200.03      9.82 o 
  17   6   2       55.73       43.09      6.67 o 
  18   6   2      257.40      273.50     11.28 o 
  19   6   2       27.42       32.82      5.55 o 
  20   6   2       17.94       17.69      5.33 o 
  21   6   2       31.46       26.08      5.09 o 
  22   6   2       59.70       50.34      6.58 o 
  23   6   2       14.65       16.19      3.78 o 
  24   6   2       41.36       26.43      4.69 o 
  25   6   2       12.00        9.46      5.34 o 
  26   6   2       24.52       23.25      5.71 o 
  27   6   2       38.30       43.56      5.94 o 
  28   6   2       12.51        4.23      5.39 o 
  29   6   2        1.81        7.24      5.72 o 
  30   6   2       45.63       38.67      6.36 o 
  31   6   2        2.40       16.10      8.33 o 
  32   6   2        8.21       14.53      6.84 o 
  33   6   2       12.81       20.80     10.05 o 
  34   6   2        3.10        1.12      8.79 o 
   0   7   2     4323.19     4431.74    158.39 o 
   1   7   2       44.39       47.04      4.88 o 
   2   7   2       79.95       70.38      4.75 o 
   3   7   2        0.87       11.48      3.16 o 
   4   7   2      593.97      618.78     14.29 o 
   5   7   2      146.08      123.78      8.69 o 
   6   7   2      157.16      152.39      7.12 o 
   7   7   2      499.70      458.07     13.22 o 
   8   7   2       15.60       13.26      4.58 o 
   9   7   2      461.25      407.79     13.91 o 
  10   7   2       83.65       95.48      7.55 o 
  11   7   2      353.18      368.46     10.82 o 
  12   7   2        5.48        2.62      6.05 o 
  13   7   2       35.37       34.52      6.64 o 
  14   7   2       53.68       40.92      6.31 o 
  15   7   2      134.72      132.39      8.56 o 
  16   7   2        3.94        7.96      4.45 o 
  17   7   2        9.46        4.78      4.53 o 
  18   7   2       98.51      107.90      6.82 o 
  19   7   2        3.08        7.00      4.69 o 
  20   7   2        3.80       12.76      5.74 o 
  21   7   2       80.97       73.54      7.43 o 
  22   7   2        0.90        7.46      3.64 o 
  23   7   2       16.43       17.28      4.70 o 
  24   7   2        4.76       13.05      4.51 o 
  25   7   2       55.16       77.36      8.87 o 
  26   7   2        9.94       22.63      4.48 o 
  27   7   2        9.15       17.25      5.28 o 
  28   7   2       36.66       40.40      7.29 o 
  29   7   2       79.80       79.80     11.17 o 
  30   7   2       48.04       35.61     14.55 o 
  31   7   2       33.11       43.55     10.13 o 
  32   7   2       15.45       14.61      9.76 o 
   0   8   2        0.41        2.80      8.48 o 
   1   8   2       13.09       19.91      4.36 o 
   2   8   2      614.97      591.32     14.23 o 
   3   8   2      303.71      284.17     10.66 o 
   4   8   2      225.62      227.56      9.17 o 
   5   8   2      169.55      139.72      7.46 o 
   6   8   2      401.56      376.92      9.94 o 
   7   8   2       42.41       50.19      5.59 o 
   8   8   2       15.16       23.72      5.06 o 
   9   8   2      155.10      153.52      8.84 o 
  10   8   2      575.44      540.87     17.60 o 
  11   8   2      156.70      136.98      9.19 o 
  12   8   2       98.17       94.21      8.29 o 
  13   8   2       14.22       28.99      5.49 o 
  14   8   2      104.33       99.71      8.05 o 
  15   8   2       31.94       40.79      5.46 o 
  16   8   2       85.07       74.54      7.12 o 
  17   8   2       36.77       37.51      5.85 o 
  18   8   2        0.13        8.93      5.25 o 
  19   8   2        6.68        7.25      4.01 o 
  20   8   2        0.12        8.44      4.59 o 
  21   8   2        1.82        4.80      4.58 o 
  22   8   2       32.35       31.20      5.57 o 
  23   8   2       16.56       27.37      5.50 o 
  24   8   2        0.32        5.23      5.15 o 
  25   8   2       51.24       41.60      7.71 o 
  26   8   2        0.08       12.96      6.95 o 
  27   8   2        6.41       13.15      8.22 o 
  28   8   2       82.24       82.95     15.82 o 
  29   8   2       26.59       25.45      9.84 o 
  30   8   2       10.45       11.76      9.39 o 
   0   9   2      424.29      420.52     28.20 o 
   1   9   2        7.92        5.25      3.48 o 
   2   9   2      116.04      117.33      9.93 o 
   3   9   2       27.42       19.09      4.14 o 
   4   9   2      363.14      350.02     14.10 o 
   5   9   2      114.33      105.25      6.60 o 
   6   9   2       79.78       76.23      5.94 o 
   7   9   2      109.31      105.54      9.21 o 
   8   9   2      138.30      141.98      9.29 o 
   9   9   2      155.60      121.87      7.92 o 
  10   9   2        9.45       11.67      4.87 o 
  11   9   2      108.16       80.05      7.56 o 
  12   9   2        0.01       11.87      6.13 o 
  13   9   2       55.60       33.52      5.63 o 
  14   9   2        1.47       14.07      5.75 o 
  15   9   2        2.66        5.43      4.27 o 
  16   9   2        0.00       11.25      5.44 o 
  17   9   2       18.02       18.53      5.27 o 
  18   9   2        0.50       10.43      4.85 o 
  19   9   2       36.89       57.05      7.36 o 
  20   9   2        9.48       17.99      6.55 o 
  21   9   2       23.26       29.32     11.25 o 
  22   9   2       63.77       69.84     10.15 o 
  23   9   2       36.76       18.36      6.88 o 
  24   9   2       16.07       14.37      7.76 o 
  25   9   2       34.32       30.43      8.60 o 
  26   9   2        4.54       16.33      7.82 o 
  27   9   2        7.16       11.04      8.05 o 
   0  10   2        0.92       12.71     11.62 o 
   1  10   2       54.74       62.88      9.26 o 
   2  10   2        0.03       13.10      3.83 o 
   3  10   2       57.99       54.94      6.58 o 
   4  10   2        3.64        9.14      3.48 o 
   5  10   2       12.58       13.84      3.99 o 
   6  10   2      143.91      158.98      9.40 o 
   7  10   2        0.07        2.48      6.58 o 
   8  10   2      112.43      128.15      9.16 o 
   9  10   2        9.03       16.78      3.99 o 
  10  10   2       10.14        4.47      4.74 o 
  11  10   2        0.04        5.55      4.86 o 
  12  10   2        3.76        6.59      5.05 o 
  13  10   2        4.01        7.46      5.22 o 
  14  10   2        5.26       15.84      4.75 o 
  15  10   2        0.15        6.63      6.29 o 
  16  10   2       24.54       24.91      6.48 o 
  17  10   2        0.29        7.26      6.48 o 
  18  10   2       35.50       33.82      7.08 o 
  19  10   2       26.84       26.58      7.35 o 
  20  10   2       51.13       47.87      8.21 o 
  21  10   2        2.36        5.52      7.53 o 
  22  10   2       16.43       33.02      8.60 o 
  23  10   2       12.13       21.45      8.15 o 
   0  11   2        2.47       16.44     12.44 o 
   1  11   2       24.43       30.87      5.87 o 
   2  11   2        1.39        6.45      3.82 o 
   3  11   2        0.26        9.65      4.62 o 
   4  11   2        8.79       10.81      4.96 o 
   5  11   2        1.21       11.11      4.78 o 
   6  11   2       62.18       54.02      6.34 o 
   7  11   2       11.73       11.03      6.21 o 
   8  11   2       13.69       26.63      6.95 o 
   9  11   2       31.04       43.70      8.18 o 
  10  11   2        3.65        6.97      4.97 o 
  11  11   2        5.29       10.11      7.44 o 
  12  11   2       24.55       32.06      8.36 o 
  13  11   2        6.19       14.08      8.24 o 
  14  11   2       41.24       43.69      8.90 o 
  15  11   2        0.09        2.71      8.27 o 
  16  11   2        0.33        5.47      8.51 o 
  17  11   2       95.21      126.92     12.50 o 
  18  11   2        0.01        0.79      7.71 o 
   0  12   2       23.97       28.93     12.66 o 
   1  12   2        0.00       11.58      9.94 o 
   2  12   2        3.85       10.55      7.79 o 
   3  12   2        0.02       -1.24      7.56 o 
   4  12   2       12.61       25.00     10.39 o 
   5  12   2        1.18        3.26      7.56 o 
   6  12   2        0.00        8.26      8.52 o 
   7  12   2        0.42       21.58     26.70 o 
   8  12   2        0.07       15.19      9.31 o 
   9  12   2        3.30       10.77      6.85 o 
  10  12   2       10.22       16.66      6.42 o 
  11  12   2        5.75       23.33     11.52 o 
   1   1   3      762.66      715.39     10.77 o 
   2   1   3      924.90      780.28     14.36 o 
   3   1   3     2029.32     2177.51     22.31 o 
   4   1   3      901.15      879.31     12.25 o 
   5   1   3      649.00      590.53      9.07 o 
   6   1   3       57.67       42.50      2.04 o 
   7   1   3     2065.32     2016.91     22.01 o 
   8   1   3     1278.40     1386.33     13.48 o 
   9   1   3      552.95      475.91      7.77 o 
  10   1   3      618.74      626.67     22.49 o 
  11   1   3     7074.71     7835.46     57.11 o 
  12   1   3      118.76      100.01      8.33 o 
  13   1   3       47.86       43.27      3.74 o 
  14   1   3      112.21      114.71      5.24 o 
  15   1   3       76.73       71.04      5.72 o 
  16   1   3     1083.15     1153.34     17.25 o 
  17   1   3      214.60      205.00      7.57 o 
  18   1   3        4.53        6.98      3.57 o 
  19   1   3      136.39      147.27      7.40 o 
  20   1   3       67.49       76.63      5.88 o 
  21   1   3        8.28       11.46      3.99 o 
  22   1   3       73.59       67.01      6.26 o 
  23   1   3       42.38       33.29      5.51 o 
  24   1   3      383.10      393.44     11.21 o 
  25   1   3       40.61       40.79      5.11 o 
  26   1   3        0.44        0.68      4.56 o 
  27   1   3       19.31       14.63      5.41 o 
  28   1   3      108.73      111.34      7.42 o 
  29   1   3       44.60       37.54      5.71 o 
  30   1   3       17.14       25.03      6.68 o 
  31   1   3       12.58       10.90      5.83 o 
  32   1   3        4.11       16.00      6.50 o 
  33   1   3      259.17      294.57     14.93 o 
  34   1   3       25.66       27.87      6.45 o 
  35   1   3       50.39       33.80      7.15 o 
  36   1   3       55.29       39.78      7.20 o 
  37   1   3       41.10       37.63      8.32 o 
  38   1   3       36.01       30.06      8.38 o 
   1   2   3     3141.40     3121.21     29.65 o 
   2   2   3       73.65       72.46      2.89 o 
   3   2   3        5.33        3.85      2.15 o 
   4   2   3     2916.81     2925.66     25.97 o 
   5   2   3     4841.43     4740.35     32.60 o 
   6   2   3     2906.10     2807.89     26.65 o 
   7   2   3      350.00      376.73      5.93 o 
   8   2   3       11.17        8.14      2.37 o 
   9   2   3        3.24        4.09      1.78 o 
  10   2   3       38.93       33.48      2.90 o 
  11   2   3       61.24       49.68      2.85 o 
  12   2   3       21.26       23.44      2.92 o 
  13   2   3     1252.28     1398.89     33.92 o 
  14   2   3     3925.85     3980.90     41.69 o 
  15   2   3     1587.44     1721.56     26.84 o 
  16   2   3      135.39      142.45      7.63 o 
  17   2   3       14.12       11.01      3.25 o 
  18   2   3       44.65       35.37      4.65 o 
  19   2   3      624.67      688.04     17.02 o 
  20   2   3      177.38      174.39     10.63 o 
  21   2   3      158.08      168.36      7.11 o 
  22   2   3      289.49      278.05     10.97 o 
  23   2   3      385.38      411.97     11.72 o 
  24   2   3       27.45       11.18      5.43 o 
  25   2   3       21.10       13.41      7.39 o 
  26   2   3       21.77       19.93      4.95 o 
  27   2   3        8.44       17.04      4.54 o 
  28   2   3       16.39       18.99      5.29 o 
  29   2   3      284.70      314.80     11.60 o 
  30   2   3      292.73      311.03     17.91 o 
  31   2   3      137.80      136.54      9.74 o 
  32   2   3        2.67       15.64      6.63 o 
  33   2   3       97.04       91.03      8.36 o 
  34   2   3       57.40       63.48      7.20 o 
  35   2   3        0.91        0.25      5.02 o 
  36   2   3        4.54       15.66      6.08 o 
  37   2   3       14.24       30.46      9.99 o 
  38   2   3        0.02       11.72      7.84 o 
   1   3   3      374.21      377.78      7.71 o 
   2   3   3     1711.18     1732.59     16.53 o 
   3   3   3      790.26      797.24     12.59 o 
   4   3   3      279.80      308.57      7.52 o 
   5   3   3     2659.35     2553.53     24.22 o 
   6   3   3     2785.85     2851.34     30.18 o 
   7   3   3      346.20      399.88      9.19 o 
   8   3   3        2.80        4.43      2.27 o 
   9   3   3      703.83      794.04     16.09 o 
  10   3   3      433.81      426.56      8.80 o 
  11   3   3     2235.59     2293.76     20.11 o 
  12   3   3      480.84      477.61      8.30 o 
  13   3   3      766.51      686.87      8.00 o 
  14   3   3      470.12      455.87      8.65 o 
  15   3   3      467.45      408.48      9.64 o 
  16   3   3       19.03       14.51      4.55 o 
  17   3   3      208.46      203.18      8.59 o 
  18   3   3      794.61      825.50     12.71 o 
  19   3   3       29.14       30.06      3.95 o 
  20   3   3       39.33       26.37      4.56 o 
  21   3   3      307.18      257.40     10.65 o 
  22   3   3     1916.88     2060.25     34.99 o 
  23   3   3        0.01        5.55      4.75 o 
  24   3   3       60.84       62.58      6.51 o 
  25   3   3       35.71       26.45      5.38 o 
  26   3   3        0.03       -1.46      3.61 o 
  27   3   3        2.20        7.25      4.14 o 
  28   3   3       30.81       37.67      6.26 o 
  29   3   3      132.62      120.58     10.52 o 
  30   3   3       32.56       16.41      5.83 o 
  31   3   3        6.21       -0.39      5.23 o 
  32   3   3        5.69        9.40      7.07 o 
  33   3   3       17.75       18.80      5.98 o 
  34   3   3        0.43        5.90      4.94 o 
  35   3   3        1.26       15.82      6.31 o 
  36   3   3        0.07       12.15      7.43 o 
  37   3   3        0.03       10.64      7.01 o 
   1   4   3       66.45       55.84      3.32 o 
   2   4   3      172.03      185.55      5.21 o 
   3   4   3       93.60       74.64      3.84 o 
   4   4   3      452.43      570.51      7.59 o 
   5   4   3       14.79       12.44      2.34 o 
   6   4   3        5.01       12.47      3.22 o 
   7   4   3      109.24      125.71      7.52 o 
   8   4   3      950.63     1078.39     20.17 o 
   9   4   3     3873.83     4380.67     59.29 o 
  10   4   3        0.77       14.36      5.09 o 
  11   4   3     1099.85     1103.87     17.77 o 
  12   4   3       49.71       45.54      4.71 o 
  13   4   3       12.38       15.46      4.38 o 
  14   4   3     1168.44     1219.32     23.97 o 
  15   4   3       17.50       22.49      4.07 o 
  16   4   3        7.60        3.82      4.39 o 
  17   4   3      695.54      698.14     14.10 o 
  18   4   3       12.45        9.75      3.47 o 
  19   4   3      211.88      206.78      9.93 o 
  20   4   3      495.55      485.77     12.55 o 
  21   4   3      211.78      211.38      8.78 o 
  22   4   3     1396.38     1320.08     49.43 o 
  23   4   3       74.00      109.37      9.75 o 
  24   4   3       87.47       86.89      6.59 o 
  25   4   3       13.98       21.37      4.79 o 
  26   4   3       10.04        6.21      5.00 o 
  27   4   3        0.22        8.93      5.05 o 
  28   4   3       11.50        9.88      5.80 o 
  29   4   3       54.05       46.75      7.25 o 
  30   4   3        2.00        7.87      5.93 o 
  31   4   3        1.81        9.60      5.70 o 
  32   4   3        9.20        4.57      9.22 o 
  33   4   3        0.54       14.46      6.50 o 
  34   4   3        0.57        5.64      6.03 o 
  35   4   3        1.40        7.13      7.15 o 
  36   4   3       25.77        9.64      6.80 o 
   1   5   3       39.65       40.92      3.10 o 
   2   5   3      420.61      384.57      8.14 o 
   3   5   3      571.82      575.53     13.78 o 
   4   5   3       86.19       76.69      5.04 o 
   5   5   3       33.49       33.39      3.52 o 
   6   5   3      119.70      113.13      5.25 o 
   7   5   3      247.75      296.36      8.13 o 
   8   5   3       25.63       28.17      4.55 o 
   9   5   3      615.26      639.72     14.88 o 
  10   5   3       18.26       19.82      4.34 o 
  11   5   3      416.29      436.02      9.47 o 
  12   5   3       44.87       24.98      4.39 o 
  13   5   3       52.72       32.88      4.95 o 
  14   5   3       45.85       51.57      5.98 o 
  15   5   3      996.26      959.36     16.36 o 
  16   5   3     1077.92     1130.63     27.81 o 
  17   5   3     1025.06     1106.06     34.78 o 
  18   5   3       56.12       59.23      6.17 o 
  19   5   3      182.54      172.25      9.06 o 
  20   5   3       17.68       12.12      5.21 o 
  21   5   3       21.34       28.04      6.19 o 
  22   5   3       16.10       11.42      5.30 o 
  23   5   3      101.57      102.71      9.51 o 
  24   5   3       60.72       64.60      7.25 o 
  25   5   3       53.12       50.81      6.91 o 
  26   5   3        0.01        1.84      4.60 o 
  27   5   3      124.48      128.65     11.64 o 
  28   5   3       47.15       27.32      5.69 o 
  29   5   3      173.65      189.10     11.96 o 
  30   5   3        0.16       16.08      6.32 o 
  31   5   3        0.02        9.67      6.74 o 
  32   5   3        1.49        9.94      6.31 o 
  33   5   3        0.54        8.14      6.25 o 
  34   5   3       11.76       11.49      5.28 o 
  35   5   3        0.21        9.12      7.49 o 
   1   6   3      141.46      138.87      5.62 o 
   2   6   3       24.16       17.13      5.96 o 
   3   6   3      857.64      873.80     18.21 o 
   4   6   3        8.72       13.29      2.81 o 
   5   6   3     1041.69     1040.32     19.45 o 
   6   6   3        9.09        6.31      3.44 o 
   7   6   3       70.82       67.85      6.08 o 
   8   6   3        2.23       14.98      5.03 o 
   9   6   3      301.33      304.09     11.52 o 
  10   6   3      453.11      493.79     12.68 o 
  11   6   3     1097.38     1220.85     26.14 o 
  12   6   3       16.52       26.65      5.55 o 
  13   6   3      651.91      674.43     19.85 o 
  14   6   3     1094.16     1127.35     26.47 o 
  15   6   3      253.23      268.64      9.76 o 
  16   6   3        2.87        9.47      4.12 o 
  17   6   3      108.74      102.63      6.84 o 
  18   6   3        0.28        6.15      4.68 o 
  19   6   3       84.86       69.85      5.80 o 
  20   6   3       14.03       15.39      4.76 o 
  21   6   3        3.02       14.32      5.77 o 
  22   6   3        0.12        8.15      4.76 o 
  23   6   3       99.27       90.90      7.33 o 
  24   6   3       17.27       14.84      5.64 o 
  25   6   3       33.78       30.24      7.01 o 
  26   6   3        0.87       11.55      6.35 o 
  27   6   3       14.95       19.83      5.42 o 
  28   6   3        3.75       13.79      5.87 o 
  29   6   3       11.84       12.16      6.04 o 
  30   6   3       46.10       46.27      9.06 o 
  31   6   3        2.38        1.47      5.69 o 
  32   6   3        4.14        8.82      6.85 o 
  33   6   3        9.50       21.04      6.78 o 
   1   7   3      122.07       94.67      5.91 o 
   2   7   3      327.97      315.22     12.49 o 
   3   7   3     1653.57     1684.20     34.80 o 
   4   7   3      388.22      410.41     13.27 o 
   5   7   3      126.87      114.92      6.28 o 
   6   7   3        0.09        5.74      4.34 o 
   7   7   3      130.53      132.39      8.35 o 
   8   7   3      116.49      123.07      7.74 o 
   9   7   3       87.97       94.90      7.77 o 
  10   7   3       58.63       47.56      5.96 o 
  11   7   3      505.56      501.90     14.87 o 
  12   7   3        6.70       10.09      5.15 o 
  13   7   3        0.53       10.65      5.07 o 
  14   7   3      325.79      341.35     14.42 o 
  15   7   3       35.51       18.60      5.39 o 
  16   7   3        0.76        7.03      4.69 o 
  17   7   3       28.29       12.97      5.00 o 
  18   7   3        8.95       19.29      9.55 o 
  19   7   3      132.60      116.03      8.43 o 
  20   7   3       20.02       13.19      4.63 o 
  21   7   3       90.54       71.19      7.15 o 
  22   7   3       20.92       17.82      5.69 o 
  23   7   3        1.59       12.03      6.11 o 
  24   7   3       11.08        6.57      5.68 o 
  25   7   3       22.15       42.94      6.50 o 
  26   7   3        0.29        6.08      5.36 o 
  27   7   3        3.39       12.36      5.89 o 
  28   7   3        1.14       17.01      6.42 o 
  29   7   3       86.51       60.33     12.07 o 
  30   7   3       29.90       16.87      7.75 o 
  31   7   3        0.15        6.14      8.17 o 
   1   8   3        9.06       12.42      4.78 o 
   2   8   3        2.69        7.11      3.51 o 
   3   8   3      952.88      947.73     28.15 o 
   4   8   3       39.62       52.77      5.04 o 
   5   8   3      364.87      374.76     13.66 o 
   6   8   3      331.20      328.46     13.35 o 
   7   8   3      243.01      232.25     11.12 o 
   8   8   3       73.59       85.20      7.73 o 
   9   8   3      358.86      334.58     13.51 o 
  10   8   3        3.09       11.00      4.67 o 
  11   8   3        9.53       17.69      4.96 o 
  12   8   3       26.54       19.30      4.17 o 
  13   8   3        5.45       14.19      5.80 o 
  14   8   3       30.90       35.22      5.91 o 
  15   8   3       83.05      100.67      8.80 o 
  16   8   3       26.63       27.15      7.08 o 
  17   8   3       36.41       41.36      5.92 o 
  18   8   3        7.38        4.08      5.72 o 
  19   8   3        3.97        8.64      4.34 o 
  20   8   3       18.26       18.22      5.09 o 
  21   8   3        1.20       10.15      4.51 o 
  22   8   3        2.82        6.87      4.33 o 
  23   8   3        0.18       11.62      4.88 o 
  24   8   3       10.22       15.05      5.89 o 
  25   8   3       19.23       23.37      6.31 o 
  26   8   3       11.32       18.38      8.52 o 
  27   8   3       78.06       91.65     13.94 o 
  28   8   3        8.32       10.50      9.06 o 
  29   8   3        0.13        9.75      8.94 o 
   1   9   3      631.28      649.55     19.76 o 
   2   9   3       25.33       27.81      5.35 o 
   3   9   3      500.19      502.83     19.55 o 
   4   9   3        0.01       -0.39      6.34 o 
   5   9   3      129.24      116.65      7.43 o 
   6   9   3       19.89       22.48      6.00 o 
   7   9   3       36.98       38.37      5.10 o 
   8   9   3       55.32       56.10      6.11 o 
   9   9   3       22.81       25.45      4.92 o 
  10   9   3        1.48        5.99      5.91 o 
  11   9   3        1.34        6.51      4.13 o 
  12   9   3        0.96        6.03      4.90 o 
  13   9   3        7.71       11.57      5.00 o 
  14   9   3       37.78       34.63      5.14 o 
  15   9   3       15.19       12.82      4.86 o 
  16   9   3        6.19        1.48      5.15 o 
  17   9   3        3.61        1.98      4.96 o 
  18   9   3       17.72       11.80      5.86 o 
  19   9   3        3.77       15.47      5.82 o 
  20   9   3        1.87       12.75      5.65 o 
  21   9   3       49.01       48.15      6.44 o 
  22   9   3       51.35       37.44     11.39 o 
  23   9   3        3.35       23.21      7.54 o 
  24   9   3        1.21        0.70      7.47 o 
  25   9   3      138.82      159.79     19.47 o 
  26   9   3        3.04       14.04      8.98 o 
   1  10   3      228.09      234.87     14.31 o 
   2  10   3      126.50      145.31     11.97 o 
   3  10   3       56.54       55.71      7.10 o 
   4  10   3      187.24      209.94     11.17 o 
   5  10   3        7.51       20.52      7.37 o 
   6  10   3      207.18      212.15     14.45 o 
   7  10   3      131.26      137.89     11.75 o 
   8  10   3       27.30       29.34      6.04 o 
   9  10   3      240.62      248.88     12.95 o 
  10  10   3       57.40       47.89      6.19 o 
  11  10   3        0.52        7.99      4.61 o 
  12  10   3        0.01        9.23      4.68 o 
  13  10   3        0.71        9.17      4.82 o 
  14  10   3       10.91       20.26      5.45 o 
  15  10   3       26.70       32.20      4.74 o 
  16  10   3       35.81       36.11      6.88 o 
  17  10   3       37.37       56.82      8.21 o 
  18  10   3        4.32       14.85      6.34 o 
  19  10   3       16.41       19.83      7.71 o 
  20  10   3      154.36      174.47     19.54 o 
  21  10   3        4.88       15.22      8.28 o 
  22  10   3       49.68       66.04      8.79 o 
   1  11   3       13.48       14.92      4.84 o 
   2  11   3        4.27       25.43      6.45 o 
   3  11   3        1.40        6.48      4.38 o 
   4  11   3        1.90        7.17      9.45 o 
   5  11   3       13.82       19.51      4.45 o 
   6  11   3       41.59       36.15      6.73 o 
   7  11   3        4.05        6.64      5.24 o 
   8  11   3        3.22        8.77      5.25 o 
   9  11   3        1.62       14.71      6.57 o 
  10  11   3       22.30       20.73      7.40 o 
  11  11   3        8.46       10.01      5.46 o 
  12  11   3        3.05       11.51      6.48 o 
  13  11   3       38.45       31.04      8.45 o 
  14  11   3       20.96       29.03      7.03 o 
  15  11   3       14.62       29.33      7.10 o 
  16  11   3        4.72        1.16      7.42 o 
  17  11   3        6.04       15.32      7.31 o 
   1  12   3        3.39       -0.15      8.74 o 
   2  12   3        0.20        9.93      5.38 o 
   3  12   3        1.01       19.25      5.69 o 
   4  12   3       31.41       32.96      8.71 o 
   5  12   3        2.65       12.03      5.92 o 
   6  12   3        0.08       10.44      6.92 o 
   7  12   3       31.82       19.58      8.08 o 
   8  12   3       25.24        9.43      7.40 o 
   9  12   3        1.98       11.66      9.40 o 
   0   0   4       19.51        7.78      3.39 o 
   1   0   4     1666.85     1763.02     32.72 o 
   2   0   4      116.77      172.31     16.54 o 
   3   0   4       79.97       68.45      7.59 o 
   4   0   4     3705.87     3720.24     31.99 o 
   5   0   4     2265.09     2181.13     33.40 o 
   6   0   4      201.48      206.73      9.80 o 
   7   0   4       45.98       50.25      7.15 o 
   8   0   4     5715.84     6194.08     89.78 o 
   9   0   4      141.86      161.61     10.84 o 
  10   0   4     1750.75     1781.41     46.09 o 
  11   0   4     8320.04     9317.23     93.66 o 
  12   0   4       43.68       55.78      5.98 o 
  13   0   4      129.08      173.59     10.12 o 
  14   0   4        0.66        6.33      4.82 o 
  15   0   4      113.62      118.74      8.79 o 
  16   0   4      233.02      300.61     11.55 o 
  17   0   4      103.46      107.76      9.50 o 
  18   0   4       34.16       20.68      5.47 o 
  19   0   4       52.85       40.59      8.84 o 
  20   0   4        0.73        3.53      5.66 o 
  21   0   4       35.23       51.96      8.42 o 
  22   0   4       15.76       19.03      6.58 o 
  23   0   4      133.72      134.47     11.14 o 
  24   0   4       12.84       20.94      8.98 o 
  25   0   4       33.00       27.63      7.16 o 
  26   0   4      303.31      337.09     20.52 o 
  27   0   4        6.50        5.17      8.61 o 
  28   0   4      100.67       95.36     11.22 o 
  29   0   4      333.27      373.51     34.50 o 
  30   0   4      135.17      154.89     13.67 o 
  31   0   4       15.38       14.95      8.16 o 
  32   0   4       20.66        8.46      8.96 o 
  33   0   4       84.14       91.35     15.57 o 
  34   0   4        2.85       -2.86      7.42 o 
  35   0   4      153.85      170.72     19.86 o 
  36   0   4        4.39        3.53      9.36 o 
  37   0   4       53.40       53.94     10.82 o 
   0   1   4     1888.19     1677.38     31.18 o 
   1   1   4     3346.63     3346.25     35.85 o 
   2   1   4      939.18      804.68     13.58 o 
   3   1   4      450.09      478.06     11.20 o 
   4   1   4     1160.57     1096.08     13.83 o 
   5   1   4      316.83      291.89      8.74 o 
   6   1   4     2240.18     2442.96     27.06 o 
   7   1   4        4.35       11.02      2.74 o 
   8   1   4     1348.91     1360.50     19.84 o 
   9   1   4     2109.77     2185.85     31.21 o 
  10   1   4     1408.99     1590.60     15.87 o 
  11   1   4      413.41      404.76     13.17 o 
  12   1   4       48.59       58.91      5.52 o 
  13   1   4      250.74      262.60      8.27 o 
  14   1   4     1696.50     1855.72     24.48 o 
  15   1   4      275.98      272.22      9.23 o 
  16   1   4      440.08      435.38     10.13 o 
  17   1   4        6.73       12.31      3.93 o 
  18   1   4      903.67      983.40     22.76 o 
  19   1   4       20.06       22.02      5.58 o 
  20   1   4      198.01      186.04      8.46 o 
  21   1   4       55.31       46.55      5.79 o 
  22   1   4       26.65       31.48      4.29 o 
  23   1   4        3.61       14.82      4.67 o 
  24   1   4       28.46       35.73      5.86 o 
  25   1   4      212.29      208.66     11.28 o 
  26   1   4       69.48       57.06      6.79 o 
  27   1   4        2.46       12.35      5.86 o 
  28   1   4        0.09        7.02      4.29 o 
  29   1   4        8.58       10.57      5.06 o 
  30   1   4        0.77        9.29      5.13 o 
  31   1   4        2.44        8.04      4.70 o 
  32   1   4       74.11       72.56      8.75 o 
  33   1   4        8.93        6.93      7.01 o 
  34   1   4       12.52       13.77      6.35 o 
  35   1   4       87.81       83.75      9.75 o 
  36   1   4      133.58      118.08     12.38 o 
  37   1   4        6.67       14.47      6.98 o 
   0   2   4     2386.12     2761.50     36.06 o 
   1   2   4       40.90       48.66      2.83 o 
   2   2   4      165.45      177.68      6.10 o 
   3   2   4     1017.89     1071.49     16.77 o 
   4   2   4     1896.23     1812.24     21.60 o 
   5   2   4     1483.32     1627.57     19.61 o 
   6   2   4       64.33       54.34      3.16 o 
   7   2   4     1527.64     1540.94     16.27 o 
   8   2   4     1207.54     1281.83     20.13 o 
   9   2   4      211.39      213.73      5.46 o 
  10   2   4      372.43      324.58      5.93 o 
  11   2   4      340.13      344.27      6.32 o 
  12   2   4      142.68      164.93      4.59 o 
  13   2   4     1019.61     1080.83     14.60 o 
  14   2   4      628.56      688.87      8.67 o 
  15   2   4      111.86      101.46      5.83 o 
  16   2   4        6.57        5.05      2.83 o 
  17   2   4       23.43       18.97      4.61 o 
  18   2   4        2.26        4.13      7.35 o 
  19   2   4      258.16      260.63     10.17 o 
  20   2   4      670.35      689.55     19.19 o 
  21   2   4       10.31       15.58      5.53 o 
  22   2   4       21.49       35.60      5.36 o 
  23   2   4      177.78      192.41      9.38 o 
  24   2   4      494.85      483.52     17.17 o 
  25   2   4      500.49      582.83     20.20 o 
  26   2   4       27.12       21.45      5.64 o 
  27   2   4       68.65       84.45      8.35 o 
  28   2   4      130.18      126.38      9.16 o 
  29   2   4       43.91       43.06      7.93 o 
  30   2   4       43.33       41.43      6.40 o 
  31   2   4       60.92       53.64      7.39 o 
  32   2   4        4.49       15.21      5.98 o 
  33   2   4       34.17       31.32      8.26 o 
  34   2   4        1.22        1.89      6.33 o 
  35   2   4       17.67       21.84      6.51 o 
  36   2   4       73.51       79.49     10.65 o 
  37   2   4        0.68       15.71      7.76 o 
   0   3   4      680.65      736.89     18.26 o 
   1   3   4      906.73      870.98     14.95 o 
   2   3   4       74.65      108.17      4.00 o 
   3   3   4      100.46      103.38      4.02 o 
   4   3   4     1641.14     1702.29     14.48 o 
   5   3   4        9.11        7.87      1.97 o 
   6   3   4      344.93      366.09      8.35 o 
   7   3   4      968.41      948.85     18.97 o 
   8   3   4      140.58      146.84      7.25 o 
   9   3   4      376.51      492.19     12.04 o 
  10   3   4       80.68       92.76      6.27 o 
  11   3   4      572.01      566.62     12.38 o 
  12   3   4      241.57      211.20      7.50 o 
  13   3   4      173.60      155.60      6.37 o 
  14   3   4        0.07        4.57      3.23 o 
  15   3   4       29.01       21.51      3.07 o 
  16   3   4       19.09       17.00      3.37 o 
  17   3   4      702.96      678.58     12.59 o 
  18   3   4        5.68       14.71      4.19 o 
  19   3   4      343.69      307.41     10.86 o 
  20   3   4     1089.11     1102.27     24.43 o 
  21   3   4      867.37      963.40     34.42 o 
  22   3   4      450.87      454.31     16.54 o 
  23   3   4      166.06      157.98      9.41 o 
  24   3   4      625.18      645.31     23.34 o 
  25   3   4       28.39       23.70      7.46 o 
  26   3   4      120.56      110.73      9.15 o 
  27   3   4      233.14      219.59     11.77 o 
  28   3   4       44.79       42.41      7.45 o 
  29   3   4        9.12        8.52      6.28 o 
  30   3   4       32.99       30.91      7.98 o 
  31   3   4       25.73       29.76      6.27 o 
  32   3   4        4.45        5.63      6.64 o 
  33   3   4       17.36       23.54      6.42 o 
  34   3   4        0.01       12.31      6.80 o 
  35   3   4        4.10        3.11      5.33 o 
  36   3   4        7.00        3.62      6.62 o 
   0   4   4       93.62      114.85      7.01 o 
   1   4   4        2.96       13.34      3.17 o 
   2   4   4        1.46        4.94      2.49 o 
   3   4   4      243.21      259.85      4.82 o 
   4   4   4        0.40        6.27      2.74 o 
   5   4   4       12.76        9.56      2.76 o 
   6   4   4       10.71       21.66      3.19 o 
   7   4   4        3.49        0.98      4.09 o 
   8   4   4       90.16       87.54      5.64 o 
   9   4   4       30.71       36.15      3.76 o 
  10   4   4       69.55       66.79      4.95 o 
  11   4   4        1.92        6.10      4.54 o 
  12   4   4       91.46       90.04      6.12 o 
  13   4   4      315.90      267.80      9.84 o 
  14   4   4      184.93      171.77      8.54 o 
  15   4   4        0.63       -4.51      5.65 o 
  16   4   4        1.60        2.90      4.16 o 
  17   4   4      480.31      453.32     14.86 o 
  18   4   4       10.61       19.40      6.16 o 
  19   4   4      211.72      207.56      9.09 o 
  20   4   4       59.59       44.28      6.19 o 
  21   4   4      422.04      391.65     15.81 o 
  22   4   4        0.00        7.09      4.70 o 
  23   4   4        1.64        3.03      6.44 o 
  24   4   4       38.19       28.25      6.45 o 
  25   4   4       11.43       11.71      6.28 o 
  26   4   4        0.21       -4.61      5.45 o 
  27   4   4      139.37      150.02     12.63 o 
  28   4   4        6.85       -2.36      5.97 o 
  29   4   4       49.06       35.89      7.20 o 
  30   4   4       21.22       18.96      5.78 o 
  31   4   4        3.94        7.15      5.09 o 
  32   4   4        0.18       15.72      5.77 o 
  33   4   4        0.20        9.37      5.87 o 
  34   4   4        0.17       12.37      6.74 o 
  35   4   4        0.28        0.81      5.29 o 
   0   5   4     1312.60     1405.09     36.53 o 
   1   5   4        3.00        5.49      3.52 o 
   2   5   4       17.02       19.86      4.16 o 
   3   5   4        5.37       10.30      2.27 o 
   4   5   4        3.03        4.79      2.14 o 
   5   5   4       62.42       64.83      5.01 o 
   6   5   4       21.67       28.92      5.51 o 
   7   5   4        4.36       11.52      3.62 o 
   8   5   4      315.15      287.24      9.52 o 
   9   5   4      101.99      110.50      6.72 o 
  10   5   4       38.98       42.09      5.20 o 
  11   5   4      104.26      105.06      6.89 o 
  12   5   4      342.02      372.92     10.50 o 
  13   5   4      185.92      166.41      7.98 o 
  14   5   4        0.22        9.89      5.02 o 
  15   5   4      813.92      815.82     21.72 o 
  16   5   4     2141.86     2258.47     44.03 o 
  17   5   4       76.17       77.87      7.91 o 
  18   5   4        1.41        6.91      4.63 o 
  19   5   4      444.55      464.53     16.52 o 
  20   5   4       56.66       35.51     10.23 o 
  21   5   4      235.27      243.68     11.71 o 
  22   5   4       28.84       25.76      7.54 o 
  23   5   4       96.28      111.49      9.76 o 
  24   5   4       48.90       46.89      6.93 o 
  25   5   4       21.35       22.49      6.93 o 
  26   5   4       52.38       34.14      6.63 o 
  27   5   4       51.93       44.03      6.65 o 
  28   5   4       40.87       38.78      8.29 o 
  29   5   4        8.67       14.43      6.22 o 
  30   5   4       35.30       43.48      6.44 o 
  31   5   4        4.51        7.37      6.49 o 
  32   5   4       28.49       26.86      5.66 o 
  33   5   4        3.94        3.23      5.43 o 
  34   5   4       20.49       17.20     10.56 o 
   0   6   4     1842.07     1903.92     28.94 o 
   1   6   4       40.64       36.50      4.04 o 
   2   6   4        0.91        5.15      3.29 o 
   3   6   4        2.38        6.44      3.19 o 
   4   6   4        3.64       15.39      3.27 o 
   5   6   4        0.08        7.42      4.18 o 
   6   6   4      294.60      288.00     10.58 o 
   7   6   4        1.21        6.52      4.56 o 
   8   6   4      120.01      112.75      7.39 o 
   9   6   4      413.11      400.80     14.48 o 
  10   6   4      309.19      299.63     11.72 o 
  11   6   4     1328.45     1460.49     38.64 o 
  12   6   4     1284.11     1306.96     28.69 o 
  13   6   4       70.72       94.57      8.54 o 
  14   6   4      755.98      810.39     20.79 o 
  15   6   4       36.61       30.96      7.14 o 
  16   6   4      291.77      252.93     11.40 o 
  17   6   4       59.80       67.70      6.03 o 
  18   6   4       80.13       59.26      5.99 o 
  19   6   4       20.51       23.84      5.29 o 
  20   6   4       15.24       13.60      4.87 o 
  21   6   4       71.18       71.83      8.07 o 
  22   6   4        6.30       10.46      5.79 o 
  23   6   4        3.51       11.78      6.03 o 
  24   6   4       17.65       30.08      6.41 o 
  25   6   4       11.11       15.37      6.03 o 
  26   6   4      181.74      204.50     11.91 o 
  27   6   4        6.48        3.96      9.88 o 
  28   6   4        0.01       18.79      6.91 o 
  29   6   4       31.79       34.19      7.83 o 
  30   6   4        7.21       19.34      7.58 o 
  31   6   4       44.44       27.30      7.36 o 
  32   6   4      115.89      102.68     11.45 o 
   0   7   4     3123.24     3276.94    125.51 o 
   1   7   4      339.21      382.76     17.53 o 
   2   7   4      860.40      841.62     19.52 o 
   3   7   4       86.33      101.79      8.20 o 
   4   7   4      921.15      991.10     25.24 o 
   5   7   4      650.25      670.31     17.17 o 
   6   7   4        6.59        8.47      4.81 o 
   7   7   4      727.46      764.23     19.84 o 
   8   7   4        3.89        2.27      4.93 o 
   9   7   4       81.11       61.17      6.84 o 
  10   7   4      105.31      100.17      7.35 o 
  11   7   4       64.20       74.48      6.86 o 
  12   7   4       94.86      113.99      7.40 o 
  13   7   4       12.46       14.71      6.87 o 
  14   7   4      114.93       95.82      6.90 o 
  15   7   4        0.92        7.88      3.95 o 
  16   7   4       45.95       51.49      6.89 o 
  17   7   4       18.67       14.09      5.16 o 
  18   7   4       51.79       61.34      6.64 o 
  19   7   4       18.56       21.89      5.93 o 
  20   7   4       26.90       33.82      5.70 o 
  21   7   4        4.96        7.22      5.28 o 
  22   7   4        0.14       16.65      4.97 o 
  23   7   4       42.31       36.42      7.03 o 
  24   7   4        0.06        8.35      6.96 o 
  25   7   4        0.18        4.62      5.30 o 
  26   7   4       24.08       20.58      8.52 o 
  27   7   4       78.38       64.32     10.59 o 
  28   7   4       69.50       72.24      9.28 o 
  29   7   4        0.87        6.11      9.28 o 
  30   7   4       64.00       73.61      9.24 o 
   0   8   4       14.26       13.17      6.72 o 
   1   8   4      251.22      255.97     10.89 o 
   2   8   4      309.20      294.21     13.82 o 
   3   8   4       92.81       92.59      8.53 o 
   4   8   4       23.08       18.42      5.82 o 
   5   8   4        3.26        1.82      3.96 o 
   6   8   4      308.32      292.35     12.56 o 
   7   8   4        1.14        8.29      4.42 o 
   8   8   4      115.75      115.53      7.35 o 
   9   8   4       25.29       21.90      5.83 o 
  10   8   4       55.29       44.47      5.90 o 
  11   8   4       24.30       31.91      5.68 o 
  12   8   4       29.90       30.25      5.41 o 
  13   8   4        1.30        3.29      5.26 o 
  14   8   4        1.78        5.94      5.40 o 
  15   8   4        1.14        7.85      5.21 o 
  16   8   4       19.21       25.23      6.17 o 
  17   8   4       19.88       21.38      7.69 o 
  18   8   4       10.55       17.12      6.95 o 
  19   8   4        2.08        7.45      5.31 o 
  20   8   4       19.81       16.01      5.06 o 
  21   8   4        1.74       12.93      5.19 o 
  22   8   4        4.50        5.36      5.20 o 
  23   8   4        8.87       15.23      5.36 o 
  24   8   4       24.64       32.03      6.34 o 
  25   8   4        0.78        6.37      5.02 o 
  26   8   4        1.42       13.72      7.02 o 
  27   8   4       35.83       45.87     11.40 o 
  28   8   4       19.89       23.12      9.35 o 
   0   9   4      114.49      130.41     15.98 o 
   1   9   4      118.65      110.28      8.74 o 
   2   9   4        0.10        7.40      5.31 o 
   3   9   4       47.02       43.58      6.52 o 
   4   9   4      418.56      435.34     16.18 o 
   5   9   4        2.23       18.52      5.51 o 
   6   9   4       62.75       74.02      7.81 o 
   7   9   4        7.93       12.53      4.11 o 
   8   9   4       66.39       53.90      7.98 o 
   9   9   4        3.39       14.99      5.34 o 
  10   9   4       40.24       45.62      6.10 o 
  11   9   4       16.28       30.09      4.71 o 
  12   9   4        1.95       11.20      4.84 o 
  13   9   4        0.00       16.30      5.63 o 
  14   9   4       39.07       38.27      6.86 o 
  15   9   4       46.74       47.74      6.45 o 
  16   9   4        0.57       15.68      5.60 o 
  17   9   4        0.97        2.36      4.18 o 
  18   9   4        1.80       10.89      4.60 o 
  19   9   4        0.19        0.81      6.01 o 
  20   9   4        7.26       13.97      7.78 o 
  21   9   4       13.19       10.38      5.86 o 
  22   9   4       46.47       41.72      6.11 o 
  23   9   4        0.01        5.83      7.55 o 
  24   9   4       17.55        9.17      9.37 o 
  25   9   4       13.34       24.25     10.32 o 
   0  10   4      157.36      174.02     15.38 o 
   1  10   4        4.07       16.09      5.73 o 
   2  10   4        6.83        9.36      4.29 o 
   3  10   4      179.73      194.18     14.39 o 
   4  10   4       37.74       40.45      5.83 o 
   5  10   4        6.64        9.18      7.27 o 
   6  10   4        4.57       13.35      4.52 o 
   7  10   4       68.62       73.25      7.11 o 
   8  10   4       68.59       59.72     11.76 o 
   9  10   4       48.53       42.27      5.98 o 
  10  10   4        2.47       19.36      8.43 o 
  11  10   4       11.36       23.00      7.11 o 
  12  10   4       93.13      101.19      9.16 o 
  13  10   4       51.59       62.38      7.51 o 
  14  10   4        0.04       -3.21      5.69 o 
  15  10   4       15.56       10.12      7.32 o 
  16  10   4       41.02       34.40      5.84 o 
  17  10   4       15.19       17.62      6.77 o 
  18  10   4       73.99       79.03     12.73 o 
  19  10   4       34.22       31.79      9.81 o 
  20  10   4        0.85       13.06      9.08 o 
  21  10   4        1.01       24.36      9.76 o 
   0  11   4       41.58       35.59      8.63 o 
   1  11   4       37.42       27.12      5.62 o 
   2  11   4        3.58        3.73      6.27 o 
   3  11   4        9.85       16.96      5.52 o 
   4  11   4       12.93       11.13      4.70 o 
   5  11   4       16.48       26.23      6.58 o 
   6  11   4      187.88      202.98     26.49 o 
   7  11   4      164.64      176.24     17.18 o 
   8  11   4      116.32      128.15     12.80 o 
   9  11   4      101.04       87.90     10.19 o 
  10  11   4       70.60       68.95      9.34 o 
  11  11   4        9.67       21.82      9.28 o 
  12  11   4      175.76      185.30     22.03 o 
  13  11   4        6.33        4.90      7.20 o 
  14  11   4       12.31       20.28      9.07 o 
  15  11   4        1.81       15.12      7.12 o 
   0  12   4        3.45       18.63     11.92 o 
   1  12   4        0.50        9.52      7.69 o 
   2  12   4        7.78      -12.33     14.81 o 
   3  12   4        0.93       17.95      8.50 o 
   4  12   4        3.67        0.82      7.93 o 
   1   1   5      306.82      292.70      8.62 o 
   2   1   5      577.28      586.94     10.98 o 
   3   1   5        5.38       31.04      3.48 o 
   4   1   5       49.94       35.60      3.85 o 
   5   1   5        1.62        5.66      4.95 o 
   6   1   5     1268.73     1434.39     22.31 o 
   7   1   5       27.83       34.44      3.68 o 
   8   1   5       81.53       72.40      4.10 o 
   9   1   5     1159.36     1217.09     17.52 o 
  10   1   5        0.71        4.95      3.38 o 
  11   1   5        1.46        8.53      3.39 o 
  12   1   5        5.36       12.51      4.15 o 
  13   1   5       66.39       83.13      7.66 o 
  14   1   5      707.21      822.21     19.58 o 
  15   1   5      161.52      174.53     11.13 o 
  16   1   5      101.64       92.87      6.31 o 
  17   1   5      109.74      131.73      6.86 o 
  18   1   5        8.14        9.52      4.44 o 
  19   1   5        1.90       12.94      4.79 o 
  20   1   5      264.88      286.77     14.61 o 
  21   1   5       15.96       23.76      5.84 o 
  22   1   5       58.55       68.20      6.23 o 
  23   1   5       18.74       15.27      5.89 o 
  24   1   5      105.72      101.21      7.13 o 
  25   1   5        0.01        4.67      5.46 o 
  26   1   5        1.40        8.25      4.37 o 
  27   1   5      126.55      113.22      8.68 o 
  28   1   5       17.80       21.59      5.23 o 
  29   1   5       11.18       10.15      5.42 o 
  30   1   5       96.63       77.67      7.25 o 
  31   1   5       43.35       54.91      6.71 o 
  32   1   5        1.92        4.98      6.02 o 
  33   1   5       16.82       11.76      6.87 o 
  34   1   5        6.54       10.14      6.72 o 
  35   1   5        7.41       16.06      8.64 o 
  36   1   5        3.75       -0.05      7.66 o 
   1   2   5     1265.14     1413.68     27.10 o 
   2   2   5      515.53      626.65     10.46 o 
   3   2   5        5.33       21.91      3.50 o 
   4   2   5     2723.36     2996.77     24.20 o 
   5   2   5     1048.73     1144.37     20.60 o 
   6   2   5      662.04      659.78     15.16 o 
   7   2   5      947.08      946.46     15.45 o 
   8   2   5     1198.49     1122.82     14.25 o 
   9   2   5       15.69       19.59      2.74 o 
  10   2   5      340.63      357.02      8.43 o 
  11   2   5      101.89      114.25      4.66 o 
  12   2   5       10.67       14.13      3.22 o 
  13   2   5      957.54     1058.71     20.20 o 
  14   2   5        1.32        0.22      2.15 o 
  15   2   5       40.88       42.03      4.27 o 
  16   2   5       87.47       99.11      6.04 o 
  17   2   5      692.97      680.45     12.48 o 
  18   2   5       60.57       57.55      7.35 o 
  19   2   5      336.69      300.03     11.67 o 
  20   2   5       26.68       22.42      5.83 o 
  21   2   5       37.25       31.46      5.70 o 
  22   2   5        3.95       12.50      6.20 o 
  23   2   5      289.33      267.31     13.05 o 
  24   2   5       34.23       44.15      9.71 o 
  25   2   5       50.35       47.20      5.81 o 
  26   2   5       17.41       10.30      5.11 o 
  27   2   5       32.02       36.78      6.23 o 
  28   2   5       59.51       64.16      8.08 o 
  29   2   5       12.50       16.77      5.88 o 
  30   2   5        6.86       -0.56      5.46 o 
  31   2   5       44.50       41.92      7.46 o 
  32   2   5       88.48       75.31      8.52 o 
  33   2   5       24.78       34.33      7.07 o 
  34   2   5        1.02        3.85      6.10 o 
  35   2   5       18.00       17.52      5.58 o 
  36   2   5        2.27        5.90      7.79 o 
   1   3   5     2285.37     2259.55     39.80 o 
   2   3   5      507.08      612.57      9.92 o 
   3   3   5      910.38      940.17     14.38 o 
   4   3   5       55.66       44.09      3.53 o 
   5   3   5     1605.99     1756.71     21.19 o 
   6   3   5        5.36        6.55      4.29 o 
   7   3   5     1014.21      974.97     15.12 o 
   8   3   5       19.33       29.86      3.64 o 
   9   3   5       70.75       61.86      4.47 o 
  10   3   5      207.56      194.93      7.37 o 
  11   3   5        8.29        7.99      2.52 o 
  12   3   5        9.57       11.75      2.97 o 
  13   3   5      575.31      528.42     12.80 o 
  14   3   5        0.09        0.44      2.13 o 
  15   3   5      300.98      294.60      8.02 o 
  16   3   5       72.21       73.25      9.10 o 
  17   3   5      288.70      276.45     10.04 o 
  18   3   5      529.55      545.97     18.01 o 
  19   3   5       26.59       24.40      5.85 o 
  20   3   5      146.92      147.82      9.38 o 
  21   3   5      440.14      419.34     18.22 o 
  22   3   5      690.51      735.87     30.69 o 
  23   3   5       13.58        9.67      5.09 o 
  24   3   5        2.83        7.80      4.36 o 
  25   3   5      114.11      100.52      8.42 o 
  26   3   5       17.02       27.76      6.76 o 
  27   3   5        5.17       15.52      6.63 o 
  28   3   5       18.32       16.13      6.63 o 
  29   3   5        0.05        9.86      5.79 o 
  30   3   5        2.54        2.10      6.42 o 
  31   3   5        6.81       15.05      6.02 o 
  32   3   5       13.58       17.47      8.38 o 
  33   3   5        0.66        9.85      6.13 o 
  34   3   5        0.20        9.50      6.93 o 
  35   3   5       18.50       17.27      7.35 o 
   1   4   5       12.41       17.18      2.86 o 
   2   4   5      340.57      298.05      6.53 o 
   3   4   5        0.90        4.81      1.97 o 
   4   4   5        7.89       12.89      2.70 o 
   5   4   5       24.36       21.88      3.10 o 
   6   4   5      759.79      799.50     20.91 o 
   7   4   5        1.18        5.00      3.44 o 
   8   4   5        0.01       10.62      3.44 o 
   9   4   5      368.41      378.98      9.80 o 
  10   4   5      387.75      373.84     11.80 o 
  11   4   5       23.74       30.37      5.66 o 
  12   4   5        9.56       16.34      4.68 o 
  13   4   5      235.82      227.26     10.94 o 
  14   4   5      645.61      700.16     18.20 o 
  15   4   5       83.19       84.81      7.97 o 
  16   4   5     1063.64     1106.21     26.92 o 
  17   4   5     1785.75     1849.03     36.29 o 
  18   4   5      183.93      159.98     10.18 o 
  19   4   5      474.98      471.69     18.08 o 
  20   4   5      811.86      829.50     30.95 o 
  21   4   5       15.08       30.47      7.88 o 
  22   4   5      268.13      247.33     12.71 o 
  23   4   5        5.65        3.69      5.48 o 
  24   4   5        3.47       -2.23      6.27 o 
  25   4   5      325.85      296.14     20.09 o 
  26   4   5       11.88       12.03      5.55 o 
  27   4   5       28.02       21.77      8.00 o 
  28   4   5       11.29       14.72      5.77 o 
  29   4   5        0.02       12.81      6.82 o 
  30   4   5        3.16       13.61      5.14 o 
  31   4   5       16.84       22.51      7.27 o 
  32   4   5        2.95       15.39      8.38 o 
  33   4   5        3.50        3.59      5.65 o 
  34   4   5        1.47        6.24      5.90 o 
   1   5   5      155.84      145.42      6.64 o 
   2   5   5        0.43        1.59      3.55 o 
   3   5   5      101.40       84.63      7.32 o 
   4   5   5       46.71       47.47      4.24 o 
   5   5   5       12.30       21.66      4.30 o 
   6   5   5       30.98       28.55      4.01 o 
   7   5   5      150.51      146.47      8.12 o 
   8   5   5       96.92       90.67      6.44 o 
   9   5   5      166.53      183.12      7.96 o 
  10   5   5       98.69       97.29      6.28 o 
  11   5   5       32.67       38.08      5.59 o 
  12   5   5       68.95       57.44      8.55 o 
  13   5   5      280.55      335.15     11.39 o 
  14   5   5       16.26       16.32      6.61 o 
  15   5   5      573.18      598.06     27.77 o 
  16   5   5      331.39      330.06     13.44 o 
  17   5   5       47.58       37.50      6.52 o 
  18   5   5      119.60      134.84      8.67 o 
  19   5   5       88.39       94.60      7.45 o 
  20   5   5       74.75       84.58      7.80 o 
  21   5   5       79.66       62.97      8.44 o 
  22   5   5        1.29        4.64      5.90 o 
  23   5   5       31.45       21.76      6.39 o 
  24   5   5      185.39      179.83     11.35 o 
  25   5   5        2.44        8.82      5.30 o 
  26   5   5       16.24       24.55      6.84 o 
  27   5   5       19.01       13.56      5.63 o 
  28   5   5       97.26       78.07      8.66 o 
  29   5   5      118.67      130.77     13.65 o 
  30   5   5       18.32       33.37      6.25 o 
  31   5   5        0.03       11.42      6.79 o 
  32   5   5       37.60       28.85      7.06 o 
  33   5   5       10.23        1.22      6.27 o 
   1   6   5      109.83       89.60      5.77 o 
   2   6   5      177.84      163.99      9.09 o 
   3   6   5      463.54      426.95     18.29 o 
   4   6   5      108.68       92.71      6.94 o 
   5   6   5       50.88       35.83      5.99 o 
   6   6   5      364.09      424.66     16.37 o 
   7   6   5       13.28       19.78      5.15 o 
   8   6   5     1172.84     1248.78     28.28 o 
   9   6   5      466.32      529.79     18.46 o 
  10   6   5       16.11       20.25      4.73 o 
  11   6   5     1056.71     1017.44     23.87 o 
  12   6   5      551.77      552.16     19.82 o 
  13   6   5      191.74      178.32      9.85 o 
  14   6   5        3.17        0.99      6.75 o 
  15   6   5       43.82       40.53      5.71 o 
  16   6   5       67.27       48.73      5.53 o 
  17   6   5       22.50       22.09      4.93 o 
  18   6   5        1.03        1.06      5.48 o 
  19   6   5      109.54      110.57      9.69 o 
  20   6   5       16.85       17.61      5.18 o 
  21   6   5        1.96        5.81      6.31 o 
  22   6   5       41.61       30.85      7.61 o 
  23   6   5       83.32       80.07      8.80 o 
  24   6   5        6.76       15.86      5.96 o 
  25   6   5       32.58       31.18      8.37 o 
  26   6   5        0.00        8.94      6.42 o 
  27   6   5       12.65       21.59      8.31 o 
  28   6   5       96.20       94.48     15.77 o 
  29   6   5       19.19       10.62      6.19 o 
  30   6   5        8.02       14.41      6.68 o 
  31   6   5        0.06       -0.75      6.90 o 
   1   7   5      513.93      526.57     20.57 o 
   2   7   5       32.17       30.87      5.91 o 
   3   7   5       71.05       72.92      6.75 o 
   4   7   5       10.83       14.52      4.77 o 
   5   7   5      559.29      539.13     18.17 o 
   6   7   5        4.77       11.63      5.05 o 
   7   7   5       29.39       30.59      5.03 o 
   8   7   5      150.13      155.11      8.76 o 
   9   7   5      263.27      265.86     12.31 o 
  10   7   5      153.80      146.63      8.70 o 
  11   7   5        0.14        4.01      4.11 o 
  12   7   5        1.18        8.00      5.29 o 
  13   7   5      130.23      133.20      9.84 o 
  14   7   5       68.59       71.09      6.66 o 
  15   7   5      138.38      139.99      8.40 o 
  16   7   5        2.76        6.26      5.08 o 
  17   7   5       41.42       48.41      9.10 o 
  18   7   5       77.08       76.05      8.01 o 
  19   7   5       16.07       15.21      5.13 o 
  20   7   5        0.20        1.69      5.68 o 
  21   7   5        0.80       18.45      5.73 o 
  22   7   5        0.11        0.22      5.57 o 
  23   7   5        7.51       13.84      5.79 o 
  24   7   5       34.70       29.27      5.62 o 
  25   7   5       30.65       34.57      6.82 o 
  26   7   5        3.12        7.78      4.88 o 
  27   7   5       16.64       25.92      7.59 o 
  28   7   5       22.41       26.54      8.72 o 
  29   7   5       90.52       98.89     10.42 o 
   1   8   5      158.40      159.02      9.89 o 
   2   8   5      117.69      113.89      7.74 o 
   3   8   5       97.67       96.72      8.82 o 
   4   8   5        9.96       14.26      5.21 o 
   5   8   5      335.28      325.05     15.79 o 
   6   8   5       54.97       60.84      6.93 o 
   7   8   5        0.04        1.51      4.34 o 
   8   8   5       55.45       62.33      6.32 o 
   9   8   5        1.57        1.58      3.92 o 
  10   8   5      126.74      121.02      8.68 o 
  11   8   5       77.75       62.13      7.17 o 
  12   8   5       20.47       21.17      5.08 o 
  13   8   5        3.08        3.53      5.95 o 
  14   8   5       46.26       48.49      6.98 o 
  15   8   5       18.12       20.59      5.40 o 
  16   8   5      170.99      169.50      8.99 o 
  17   8   5        5.06        8.03      4.80 o 
  18   8   5       35.40       31.53      5.98 o 
  19   8   5        4.03       12.95      5.74 o 
  20   8   5        8.71       14.44      6.13 o 
  21   8   5       20.08       28.07      7.18 o 
  22   8   5        1.99       12.30      5.28 o 
  23   8   5        3.39        3.93      6.85 o 
  24   8   5       32.01       40.10      7.08 o 
  25   8   5        7.25        9.39      6.50 o 
  26   8   5        0.63       14.32      9.82 o 
   1   9   5        1.30        6.31      6.33 o 
   2   9   5        2.60       11.55      6.11 o 
   3   9   5        4.78       13.48      5.90 o 
   4   9   5       19.13       18.12      5.11 o 
   5   9   5       11.38        7.43      4.85 o 
   6   9   5       72.33       74.17      9.28 o 
   7   9   5        1.93        5.23      4.26 o 
   8   9   5        0.01        8.62      5.77 o 
   9   9   5       16.22       18.16      4.77 o 
  10   9   5       36.44       47.33      6.83 o 
  11   9   5        1.68        7.40      5.62 o 
  12   9   5        8.64       15.01      5.08 o 
  13   9   5       10.49        9.22      5.71 o 
  14   9   5       16.41       13.31      4.23 o 
  15   9   5        7.95       14.25      4.94 o 
  16   9   5        7.75       11.67      3.96 o 
  17   9   5       43.02       60.58      9.05 o 
  18   9   5        1.99        6.17      8.01 o 
  19   9   5       19.14       30.41      6.59 o 
  20   9   5        9.70       13.26      6.65 o 
  21   9   5        6.27       25.94      8.19 o 
  22   9   5       77.91       67.21      8.84 o 
  23   9   5       22.60       32.56      7.24 o 
   1  10   5        0.09        7.58      4.00 o 
   2  10   5       48.09       46.23      7.28 o 
   3  10   5       74.55      114.96     11.68 o 
   4  10   5       91.77      113.05     11.04 o 
   5  10   5       10.34       14.85      6.53 o 
   6  10   5        0.19       10.99      5.31 o 
   7  10   5      166.11      182.65     13.49 o 
   8  10   5       29.98       23.07      5.70 o 
   9  10   5      198.58      230.38     14.28 o 
  10  10   5       23.11       17.11      6.00 o 
  11  10   5        7.85       17.15      6.45 o 
  12  10   5        5.39       15.35      7.99 o 
  13  10   5       10.78       13.42      6.75 o 
  14  10   5        4.18       15.72      5.52 o 
  15  10   5       10.37        9.15      5.27 o 
  16  10   5        1.05       15.15      8.57 o 
  17  10   5       41.07       32.35      6.96 o 
  18  10   5        6.85       16.77      5.75 o 
  19  10   5        0.56       13.66      8.95 o 
   1  11   5       10.61       13.02      7.28 o 
   2  11   5       21.02       23.96      5.72 o 
   3  11   5        4.95        0.84      6.50 o 
   4  11   5        9.02       17.16      6.85 o 
   5  11   5       13.78        9.60      6.04 o 
   6  11   5       14.74       27.57      7.32 o 
   7  11   5        4.63       11.17      6.73 o 
   8  11   5        0.99        7.05      7.54 o 
   9  11   5      114.55      121.37     17.46 o 
  10  11   5       11.08       20.86      5.98 o 
  11  11   5       13.18       15.25      6.62 o 
  12  11   5        0.69       12.40      6.04 o 
   0   0   6       16.80       15.81      3.95 o 
   1   0   6      105.79       83.90     10.24 o 
   2   0   6       61.46      117.03     11.26 o 
   3   0   6       88.36      116.17      8.53 o 
   4   0   6      174.81      163.40     10.72 o 
   5   0   6        1.33       10.96      5.01 o 
   6   0   6       22.51       32.39      3.92 o 
   7   0   6       15.88       14.91      3.91 o 
   8   0   6      140.07      115.47      9.60 o 
   9   0   6      169.11      190.63     13.39 o 
  10   0   6     1409.42     1531.98     35.18 o 
  11   0   6      577.84      574.00     19.18 o 
  12   0   6      194.04      174.93     10.98 o 
  13   0   6        2.55       13.12      8.31 o 
  14   0   6     1238.88     1393.10     31.70 o 
  15   0   6      716.11      859.99     41.47 o 
  16   0   6       85.15       80.34      9.98 o 
  17   0   6      144.09      164.58     37.43 o 
  18   0   6      115.65      100.49      9.90 o 
  19   0   6      128.44      112.87     12.35 o 
  20   0   6       50.37       46.37      7.59 o 
  21   0   6      100.55       82.89     10.27 o 
  22   0   6       31.69       18.50      8.71 o 
  23   0   6        8.97        0.35      8.33 o 
  24   0   6        1.45       31.20     10.39 o 
  25   0   6       12.70       27.63      7.97 o 
  26   0   6       98.23       68.50     11.19 o 
  27   0   6       43.04       36.72      9.35 o 
  28   0   6       40.57       14.72      8.43 o 
  29   0   6      104.80      102.89     12.66 o 
  30   0   6       33.56       38.81     10.87 o 
  31   0   6        4.41       11.02      9.35 o 
  32   0   6       32.86       25.99     13.53 o 
  33   0   6       76.13       96.55     27.21 o 
  34   0   6       31.21       32.61     12.44 o 
  35   0   6       29.65       36.45     14.18 o 
   0   1   6      613.75      651.60     34.81 o 
   1   1   6      167.08      160.67      6.95 o 
   2   1   6      223.20      193.76      7.94 o 
   3   1   6      289.34      308.19      9.60 o 
   4   1   6      266.23      281.84     10.54 o 
   5   1   6       65.38       76.19      5.15 o 
   6   1   6      482.73      532.92     12.09 o 
   7   1   6        4.26       10.68      2.84 o 
   8   1   6      860.87      916.86     23.13 o 
   9   1   6      492.82      500.87     14.46 o 
  10   1   6      381.23      379.22      8.86 o 
  11   1   6      184.78      186.10      6.58 o 
  12   1   6        1.44        5.01      2.07 o 
  13   1   6      388.16      460.44     11.53 o 
  14   1   6       75.22       67.17      5.68 o 
  15   1   6        8.03        4.88      4.49 o 
  16   1   6      138.49      137.74      8.76 o 
  17   1   6      161.23      162.59     10.99 o 
  18   1   6      149.12      141.05      9.85 o 
  19   1   6      120.19      117.83      7.53 o 
  20   1   6       46.61       36.97      5.49 o 
  21   1   6       94.86       93.52      7.36 o 
  22   1   6      102.18       87.28      6.27 o 
  23   1   6       27.58       16.71      4.89 o 
  24   1   6       43.61       51.88      6.25 o 
  25   1   6        0.80       11.86      4.55 o 
  26   1   6       26.96       25.82      6.20 o 
  27   1   6       34.29       34.82      7.26 o 
  28   1   6        5.91        7.60      5.79 o 
  29   1   6        0.05       -2.78      5.57 o 
  30   1   6        2.50       -4.42      5.79 o 
  31   1   6       44.84       45.59      7.00 o 
  32   1   6        2.70       11.82      7.95 o 
  33   1   6       40.50       51.76     10.14 o 
  34   1   6       49.82       37.50      9.22 o 
  35   1   6       48.24       25.65      8.49 o 
   0   2   6      356.79      286.62     11.58 o 
   1   2   6        4.60        3.61      2.65 o 
   2   2   6       31.82       25.07      4.36 o 
   3   2   6        4.37        2.30      2.68 o 
   4   2   6      605.32      629.47     11.31 o 
   5   2   6      509.24      514.07     12.27 o 
   6   2   6      992.82     1012.80     31.90 o 
   7   2   6     1628.61     1652.17     40.50 o 
   8   2   6       29.43       30.30      3.59 o 
   9   2   6       85.97       76.09      4.83 o 
  10   2   6       38.63       38.69      3.70 o 
  11   2   6      194.43      198.31      7.97 o 
  12   2   6       65.45       77.29      4.96 o 
  13   2   6      239.49      256.65     12.03 o 
  14   2   6       58.28       48.68      5.13 o 
  15   2   6       61.64       60.45      5.83 o 
  16   2   6      827.28      939.25     23.19 o 
  17   2   6        3.12        8.40      5.37 o 
  18   2   6        2.88       16.28      5.23 o 
  19   2   6       92.33       85.27      7.16 o 
  20   2   6      220.25      241.26     11.48 o 
  21   2   6       10.97       13.38      8.18 o 
  22   2   6       26.65       10.66      5.57 o 
  23   2   6      166.61      170.75     10.77 o 
  24   2   6      252.20      242.42     12.96 o 
  25   2   6       32.43       27.15      6.24 o 
  26   2   6        0.93        2.24      6.19 o 
  27   2   6       13.60       13.20      6.30 o 
  28   2   6      176.31      161.23     10.57 o 
  29   2   6       70.59       78.19      9.08 o 
  30   2   6       11.51       20.40      6.77 o 
  31   2   6       27.59       22.08      6.86 o 
  32   2   6       56.36       42.73      8.47 o 
  33   2   6        9.00       10.47      7.89 o 
  34   2   6        1.95       17.73      7.23 o 
   0   3   6      383.04      432.10     16.43 o 
   1   3   6        9.10       16.22      2.51 o 
   2   3   6      170.58      188.37      7.18 o 
   3   3   6      763.19      733.25     16.68 o 
   4   3   6      220.26      234.66      7.58 o 
   5   3   6       16.24       14.14      4.37 o 
   6   3   6      496.88      469.96     10.25 o 
   7   3   6      332.41      352.02      9.11 o 
   8   3   6       68.22       50.50      3.86 o 
   9   3   6        6.16       10.46      3.96 o 
  10   3   6      946.76      964.89     22.71 o 
  11   3   6      342.73      340.83     15.62 o 
  12   3   6      196.21      178.75      8.87 o 
  13   3   6       14.46       11.14      3.09 o 
  14   3   6      396.47      384.49     17.27 o 
  15   3   6        3.70        7.91      3.85 o 
  16   3   6       44.62       40.19      5.26 o 
  17   3   6       51.18       41.50      7.41 o 
  18   3   6       81.72       75.50      6.50 o 
  19   3   6      227.60      230.82     12.36 o 
  20   3   6      334.51      300.20     15.33 o 
  21   3   6      343.19      364.11     15.46 o 
  22   3   6       52.70       29.48      7.18 o 
  23   3   6       85.94       89.68      9.96 o 
  24   3   6       35.77       38.33      7.54 o 
  25   3   6      225.09      234.64     13.71 o 
  26   3   6       78.06       82.54      9.55 o 
  27   3   6       82.57       91.67      9.01 o 
  28   3   6       22.53       17.54      6.03 o 
  29   3   6       43.51       45.99      6.37 o 
  30   3   6        0.01        8.46      5.88 o 
  31   3   6       26.88       34.64      7.27 o 
  32   3   6       14.24       15.42      7.38 o 
  33   3   6       37.22       43.03      7.99 o 
  34   3   6        0.16       -1.78      9.35 o 
   0   4   6        2.92       13.83      5.36 o 
   1   4   6       67.69       65.39      4.31 o 
   2   4   6       60.10       55.42      3.71 o 
   3   4   6       65.55       62.60      4.49 o 
   4   4   6       78.47       79.03      4.78 o 
   5   4   6        0.54        2.08      2.87 o 
   6   4   6      139.79      131.59      7.51 o 
   7   4   6       23.21       26.82      4.31 o 
   8   4   6       50.74       56.98      4.91 o 
   9   4   6       38.60       46.62      4.98 o 
  10   4   6      214.45      219.81     10.59 o 
  11   4   6       14.70       13.12      5.26 o 
  12   4   6       11.43       11.59      4.75 o 
  13   4   6       56.05       58.79      7.52 o 
  14   4   6        0.05        3.79      3.97 o 
  15   4   6      153.66      149.23      8.55 o 
  16   4   6        1.96        5.44      5.35 o 
  17   4   6        0.01       11.40      4.74 o 
  18   4   6       53.08       49.52      6.70 o 
  19   4   6        0.16        4.25      6.22 o 
  20   4   6       87.92       88.75      7.78 o 
  21   4   6       65.59       60.33      8.14 o 
  22   4   6       76.69       56.25      7.97 o 
  23   4   6       20.84       21.83      7.14 o 
  24   4   6       51.11       57.88     11.24 o 
  25   4   6       35.53       48.70      7.19 o 
  26   4   6       12.14       11.18      5.37 o 
  27   4   6       14.94       13.16      5.42 o 
  28   4   6        4.10       23.07      6.26 o 
  29   4   6        4.41        9.70      7.22 o 
  30   4   6        3.04       20.67      6.63 o 
  31   4   6        8.16       12.68      5.81 o 
  32   4   6        1.65        5.95      6.79 o 
  33   4   6       20.88       20.24      8.36 o 
   0   5   6        1.12        3.51      3.71 o 
   1   5   6      102.61      107.86      5.80 o 
   2   5   6        0.28        8.30      3.31 o 
   3   5   6       15.86       13.52      5.43 o 
   4   5   6      115.34      124.71      7.68 o 
   5   5   6       10.81       23.85      4.61 o 
   6   5   6       31.23       28.49      4.92 o 
   7   5   6      134.74      125.11      7.28 o 
   8   5   6      206.44      197.20      8.52 o 
   9   5   6       23.13       27.22      5.05 o 
  10   5   6       68.16       75.14      7.44 o 
  11   5   6      581.53      593.53     15.17 o 
  12   5   6       16.97       17.91      5.52 o 
  13   5   6      356.64      355.00     16.73 o 
  14   5   6       95.80       91.98      7.65 o 
  15   5   6      593.63      645.75     23.67 o 
  16   5   6      658.62      690.80     31.08 o 
  17   5   6       10.54       21.89      7.92 o 
  18   5   6      414.09      407.65     14.79 o 
  19   5   6       62.27       62.15      8.46 o 
  20   5   6       62.36       52.47      8.76 o 
  21   5   6      115.49      107.67     10.74 o 
  22   5   6       44.45       29.75      7.54 o 
  23   5   6        1.12       14.60      8.94 o 
  24   5   6       35.40       27.39      6.64 o 
  25   5   6       18.52       26.77      7.35 o 
  26   5   6       49.22       49.40      7.28 o 
  27   5   6       28.69       21.85      7.12 o 
  28   5   6        2.88        9.08      6.50 o 
  29   5   6       12.21       27.67      8.30 o 
  30   5   6        6.58        9.76      5.82 o 
  31   5   6        4.90       16.18      7.58 o 
   0   6   6       65.15       66.94      9.22 o 
   1   6   6      374.45      341.03      9.78 o 
   2   6   6       11.67        8.79      3.59 o 
   3   6   6       28.60       26.23      4.80 o 
   4   6   6      340.79      349.55     11.26 o 
   5   6   6       29.11       16.59      5.29 o 
   6   6   6        2.57        6.84      4.56 o 
   7   6   6      262.67      245.14     10.92 o 
   8   6   6     1207.21     1276.35     39.04 o 
   9   6   6       41.98       38.11      5.56 o 
  10   6   6       35.16       35.23      6.03 o 
  11   6   6      688.08      731.27     28.26 o 
  12   6   6      462.00      438.58     17.71 o 
  13   6   6      214.79      197.21      9.15 o 
  14   6   6       15.38       12.44      5.01 o 
  15   6   6      200.29      220.89      9.29 o 
  16   6   6       77.48       69.55      8.30 o 
  17   6   6       18.05       23.00      6.16 o 
  18   6   6       17.20       24.91      6.71 o 
  19   6   6        0.00        6.54     11.05 o 
  20   6   6        4.84        5.28      5.38 o 
  21   6   6       22.32       24.29      6.84 o 
  22   6   6       25.10       29.30      7.10 o 
  23   6   6        8.87        7.45      4.70 o 
  24   6   6        0.27       17.63      8.11 o 
  25   6   6      111.95       87.89     10.96 o 
  26   6   6       27.52       22.35      7.75 o 
  27   6   6        5.93        8.79      6.45 o 
  28   6   6        1.45        4.54      6.75 o 
  29   6   6       26.15       23.38      6.73 o 
   0   7   6       93.44       68.93     11.56 o 
   1   7   6      490.22      511.39     21.88 o 
   2   7   6      471.95      495.98     20.05 o 
   3   7   6      569.88      570.33     22.72 o 
   4   7   6      362.37      343.53     15.61 o 
   5   7   6      131.06      127.95     10.27 o 
   6   7   6       12.46       25.52      5.44 o 
   7   7   6      175.87      161.55     13.06 o 
   8   7   6      102.64      121.05      7.87 o 
   9   7   6        0.14       13.81      4.85 o 
  10   7   6       59.40       52.19      6.31 o 
  11   7   6       42.27       44.41      5.60 o 
  12   7   6       19.91       10.65      4.95 o 
  13   7   6       70.71       70.18      7.95 o 
  14   7   6       46.98       33.71      6.09 o 
  15   7   6       31.84       26.60      5.59 o 
  16   7   6       34.31       25.85      6.07 o 
  17   7   6        3.15        4.56      4.63 o 
  18   7   6        0.01        9.67      6.37 o 
  19   7   6       88.78       88.64      8.46 o 
  20   7   6       65.07       52.38      8.24 o 
  21   7   6       21.73       12.58      6.11 o 
  22   7   6        8.51       14.36      4.88 o 
  23   7   6       19.73       13.25      7.98 o 
  24   7   6      127.50      152.32     13.50 o 
  25   7   6        4.10       22.34      8.47 o 
  26   7   6       57.05       58.26      9.40 o 
  27   7   6       85.66       79.25     10.09 o 
   0   8   6      700.13      730.89     32.53 o 
   1   8   6        0.58       15.94      6.77 o 
   2   8   6        0.55       33.45      6.97 o 
   3   8   6       32.02       42.31      9.50 o 
   4   8   6       62.86       53.66      6.78 o 
   5   8   6       64.18       54.89      9.96 o 
   6   8   6        0.16        1.19      5.61 o 
   7   8   6       44.20       31.55      5.95 o 
   8   8   6       24.61       27.45      6.34 o 
   9   8   6        4.06       12.76      4.81 o 
  10   8   6       18.71       17.92      5.44 o 
  11   8   6       14.10       26.64      6.25 o 
  12   8   6        7.62       12.86      5.05 o 
  13   8   6       35.65       27.25      5.72 o 
  14   8   6       22.07       15.10      5.26 o 
  15   8   6       59.67       69.93      7.82 o 
  16   8   6        1.32       15.62      5.78 o 
  17   8   6        8.18       21.09      7.34 o 
  18   8   6       26.30       37.91      6.29 o 
  19   8   6       42.47       40.37      7.89 o 
  20   8   6        4.63       16.98      7.13 o 
  21   8   6       21.50       32.03      7.96 o 
  22   8   6        4.68       11.03      7.34 o 
  23   8   6        0.82       15.07      7.45 o 
  24   8   6        0.00       12.92      7.03 o 
   0   9   6        0.00       10.89      6.92 o 
   1   9   6        4.47        4.62      5.08 o 
   2   9   6       33.29       33.05      6.63 o 
   3   9   6        0.66        8.57      5.05 o 
   4   9   6       44.18       55.01      7.86 o 
   5   9   6      159.82      191.86     13.19 o 
   6   9   6        3.88        7.43      5.41 o 
   7   9   6       41.33       39.80      6.28 o 
   8   9   6       53.04       56.42      7.13 o 
   9   9   6       25.86       35.85      6.19 o 
  10   9   6       22.77       20.94      5.88 o 
  11   9   6       22.39       17.51      9.57 o 
  12   9   6       18.43       28.47      6.14 o 
  13   9   6        0.96       15.81      5.11 o 
  14   9   6       10.28       26.99      6.73 o 
  15   9   6        4.54        0.59      6.54 o 
  16   9   6       35.36       33.14      7.26 o 
  17   9   6       22.60       17.90      6.93 o 
  18   9   6        1.13        0.52      9.08 o 
  19   9   6       26.63       43.64     11.03 o 
  20   9   6       21.87       22.54      7.71 o 
  21   9   6       17.42       18.97      8.87 o 
   0  10   6       19.71       38.95      8.77 o 
   1  10   6        1.01       11.25      5.35 o 
   2  10   6       25.05       30.44      8.41 o 
   3  10   6       17.60       21.29      5.57 o 
   4  10   6       25.97       18.11      7.65 o 
   5  10   6        4.60       10.49      6.41 o 
   6  10   6       77.45       87.41     13.44 o 
   7  10   6        0.39       13.26      6.06 o 
   8  10   6       73.78       82.05     10.64 o 
   9  10   6        5.23       13.97      7.55 o 
  10  10   6        0.54       10.18      5.35 o 
  11  10   6       19.71       27.35      9.28 o 
  12  10   6       97.45      110.29     12.80 o 
  13  10   6        1.81       11.81      8.35 o 
  14  10   6        2.73        7.72      6.88 o 
  15  10   6        0.05       17.85      5.64 o 
  16  10   6       26.84       19.64      8.01 o 
   0  11   6      145.99      151.03     21.73 o 
   1  11   6        3.40       10.92      9.06 o 
   2  11   6        7.55       13.95      6.18 o 
   3  11   6        0.16       10.49      6.48 o 
   4  11   6       44.86       43.58     10.95 o 
   5  11   6        1.82       21.62      6.97 o 
   6  11   6       19.47       17.71      5.29 o 
   7  11   6       39.31       48.12      8.95 o 
   1   1   7      166.21      134.62      7.80 o 
   2   1   7      105.34      106.31      6.50 o 
   3   1   7       12.44       16.07      3.43 o 
   4   1   7        4.82        8.80      2.56 o 
   5   1   7       72.03       69.95      6.92 o 
   6   1   7        0.01        7.50      3.14 o 
   7   1   7        2.85        2.87      2.75 o 
   8   1   7       56.49       61.80      4.59 o 
   9   1   7       49.85       43.72      5.22 o 
  10   1   7      392.10      417.87     14.19 o 
  11   1   7      472.15      498.60     16.47 o 
  12   1   7       70.58       82.70      8.22 o 
  13   1   7      715.04      729.85     19.46 o 
  14   1   7      403.39      408.92     13.72 o 
  15   1   7      736.22      801.52     21.63 o 
  16   1   7        0.03       16.27      4.89 o 
  17   1   7       39.46       36.40      5.33 o 
  18   1   7       19.36       20.86      5.10 o 
  19   1   7      150.60      157.20      8.11 o 
  20   1   7       75.30       60.25      7.44 o 
  21   1   7       18.87       17.14      5.38 o 
  22   1   7       42.81       32.16      5.91 o 
  23   1   7        0.00       18.54      6.11 o 
  24   1   7       43.62       44.28      7.58 o 
  25   1   7       30.99       38.46      6.08 o 
  26   1   7       21.97       17.53      5.63 o 
  27   1   7       35.77       27.17      5.98 o 
  28   1   7        0.05       -6.65      6.65 o 
  29   1   7       41.36       33.62      8.32 o 
  30   1   7       55.34       57.87      9.91 o 
  31   1   7       14.29       34.78      8.65 o 
  32   1   7        0.03       23.10      8.54 o 
  33   1   7        3.77       25.29      8.94 o 
   1   2   7      106.04      121.77      6.62 o 
   2   2   7      695.49      701.04     15.82 o 
   3   2   7      168.29      135.45      7.71 o 
   4   2   7        0.28        4.80      4.75 o 
   5   2   7      198.09      209.64      7.62 o 
   6   2   7       73.57       73.15      6.07 o 
   7   2   7      524.29      567.14     12.93 o 
   8   2   7      244.63      220.39      6.68 o 
   9   2   7       14.90       17.20      2.95 o 
  10   2   7      461.73      430.26     15.19 o 
  11   2   7        2.33        5.18      4.31 o 
  12   2   7       27.17       22.99      3.42 o 
  13   2   7      969.51      987.10     27.37 o 
  14   2   7       46.61       56.29      7.82 o 
  15   2   7      192.23      222.89     11.88 o 
  16   2   7      114.72      122.97      8.41 o 
  17   2   7       45.77       40.27      5.73 o 
  18   2   7       24.24       21.66      5.48 o 
  19   2   7      274.05      249.10     13.90 o 
  20   2   7        7.59       13.27      4.41 o 
  21   2   7       79.28       52.62      6.04 o 
  22   2   7      205.12      197.44     13.63 o 
  23   2   7        1.64        8.28      5.25 o 
  24   2   7        5.95       20.96      5.96 o 
  25   2   7        1.49        5.63      5.23 o 
  26   2   7        7.16       16.67      5.63 o 
  27   2   7        0.25        5.95      6.85 o 
  28   2   7       24.76       26.60      6.99 o 
  29   2   7       16.59       13.44      6.42 o 
  30   2   7       13.95       21.99      7.67 o 
  31   2   7       73.60       69.57     14.04 o 
  32   2   7       34.98       32.17      7.23 o 
  33   2   7        0.05       12.15     22.10 o 
   1   3   7        3.92        7.95      3.92 o 
   2   3   7       12.97       20.94      3.67 o 
   3   3   7      239.36      272.15      8.14 o 
   4   3   7      504.17      545.55     11.49 o 
   5   3   7       61.86       77.74      5.39 o 
   6   3   7       34.54       35.42      4.68 o 
   7   3   7      708.45      712.82     17.67 o 
   8   3   7        7.00        9.89      2.87 o 
   9   3   7       13.48       24.35      5.69 o 
  10   3   7      553.23      547.85     14.85 o 
  11   3   7      350.05      300.50     12.16 o 
  12   3   7       48.17       58.49      5.14 o 
  13   3   7       29.88       25.36      4.39 o 
  14   3   7       91.06       92.06      7.02 o 
  15   3   7       28.71       15.60      5.29 o 
  16   3   7       94.15      103.69      8.50 o 
  17   3   7      101.42      106.83      9.00 o 
  18   3   7       96.18       88.05      9.10 o 
  19   3   7        0.25       12.19      5.47 o 
  20   3   7       38.76       40.53      7.22 o 
  21   3   7        0.82        9.26      6.27 o 
  22   3   7        7.68        8.21      7.74 o 
  23   3   7        0.02       15.52      7.24 o 
  24   3   7        0.10        5.27      5.30 o 
  25   3   7       86.16       62.39      8.29 o 
  26   3   7       76.49       73.75      9.43 o 
  27   3   7       16.78       21.51      8.28 o 
  28   3   7       13.28       14.12      6.33 o 
  29   3   7        5.90       22.89      7.30 o 
  30   3   7        0.00       10.07      5.82 o 
  31   3   7        6.42       19.58      6.50 o 
  32   3   7        3.27       16.11      9.15 o 
   1   4   7       20.55       20.76      3.52 o 
   2   4   7      559.49      516.72     15.45 o 
   3   4   7       14.08       14.46      3.22 o 
   4   4   7      256.62      236.86     10.73 o 
   5   4   7       10.07       23.61      4.95 o 
   6   4   7       96.15       98.39      7.21 o 
   7   4   7       17.39       26.31      4.64 o 
   8   4   7      125.08      124.45      7.39 o 
   9   4   7      150.97      139.92      8.68 o 
  10   4   7      458.26      467.08     17.16 o 
  11   4   7        0.59        9.92      4.61 o 
  12   4   7       38.59       50.63      5.93 o 
  13   4   7        5.83       13.01      4.78 o 
  14   4   7        3.67        4.61      5.16 o 
  15   4   7      100.01       72.74      6.58 o 
  16   4   7      179.22      168.11     10.31 o 
  17   4   7      115.14      102.64      8.41 o 
  18   4   7        5.53        7.79      6.78 o 
  19   4   7      189.17      206.54     11.31 o 
  20   4   7        0.89        5.45      7.09 o 
  21   4   7       31.72       28.49      6.79 o 
  22   4   7       24.34       25.77      5.76 o 
  23   4   7       32.36       21.63      4.99 o 
  24   4   7       48.13       49.13      6.48 o 
  25   4   7       24.95       21.96      6.55 o 
  26   4   7      145.42      143.16     11.03 o 
  27   4   7        5.26       17.89      6.06 o 
  28   4   7       43.26       53.45      7.11 o 
  29   4   7        1.04       10.29      5.42 o 
  30   4   7       20.70       12.70      5.97 o 
  31   4   7        1.62        6.22     10.43 o 
   1   5   7       88.64       84.51      5.66 o 
   2   5   7       93.48      117.64      7.29 o 
   3   5   7       11.52       12.65      4.25 o 
   4   5   7      125.98      119.00      8.74 o 
   5   5   7      349.41      332.85     14.57 o 
   6   5   7        6.69       15.42      4.35 o 
   7   5   7      272.63      241.79     10.83 o 
   8   5   7        3.17        5.58      5.39 o 
   9   5   7        7.43        6.39      4.30 o 
  10   5   7       44.92       29.70      5.44 o 
  11   5   7      116.21      112.86     10.62 o 
  12   5   7        1.68       11.48      3.66 o 
  13   5   7        0.91        3.37      5.58 o 
  14   5   7       70.28       61.13      7.32 o 
  15   5   7        0.72        5.71      5.25 o 
  16   5   7        7.84       19.69      5.22 o 
  17   5   7       87.46       81.14      9.86 o 
  18   5   7      150.42      144.17     12.04 o 
  19   5   7       18.26        8.23      6.45 o 
  20   5   7       26.22       17.30      6.68 o 
  21   5   7       41.58       48.89      7.55 o 
  22   5   7        0.17       16.57      7.09 o 
  23   5   7        7.97       10.15      6.77 o 
  24   5   7       33.02       26.14      7.53 o 
  25   5   7       90.57       89.15     14.35 o 
  26   5   7       51.72       52.98      7.87 o 
  27   5   7       16.24       17.12      6.42 o 
  28   5   7       33.47       35.67      7.80 o 
  29   5   7       35.07       35.41      7.99 o 
   1   6   7       76.54       65.99      6.11 o 
   2   6   7        6.52        3.18      4.57 o 
   3   6   7       15.57       18.44      5.26 o 
   4   6   7       17.40       17.68      6.65 o 
   5   6   7       28.86       33.35      4.70 o 
   6   6   7      170.10      148.20      8.50 o 
   7   6   7       11.13       14.23      4.71 o 
   8   6   7      265.61      267.03     11.57 o 
   9   6   7        4.71       11.61      5.21 o 
  10   6   7      257.08      233.58     11.29 o 
  11   6   7      470.46      470.61     13.71 o 
  12   6   7       14.90       13.49      4.83 o 
  13   6   7        0.00        7.90      3.93 o 
  14   6   7        3.22       19.99      5.39 o 
  15   6   7       17.29       16.73      9.23 o 
  16   6   7       75.54       89.26      9.22 o 
  17   6   7       50.07       61.01      7.64 o 
  18   6   7       69.04       85.42      9.96 o 
  19   6   7        4.02        4.93      6.93 o 
  20   6   7       10.08       13.41      6.77 o 
  21   6   7        2.01        6.68      7.05 o 
  22   6   7       13.99       20.61      7.58 o 
  23   6   7       37.17       41.08      8.08 o 
  24   6   7       56.85       43.23     12.41 o 
  25   6   7        9.09       17.17      8.56 o 
  26   6   7        7.11       11.40      6.10 o 
  27   6   7       14.73       23.05      7.68 o 
   1   7   7       98.66      103.81     12.09 o 
   2   7   7      155.14      162.51     10.29 o 
   3   7   7      327.69      352.37     17.06 o 
   4   7   7      129.49      125.23     10.03 o 
   5   7   7       77.40       49.53      6.40 o 
   6   7   7       50.53       48.61      7.19 o 
   7   7   7        4.99        0.17      5.45 o 
   8   7   7        6.27       15.77      4.43 o 
   9   7   7       45.61       45.21      5.95 o 
  10   7   7      196.93      162.11     11.77 o 
  11   7   7       24.69       30.43      4.68 o 
  12   7   7       38.45       38.39      7.20 o 
  13   7   7       35.15       42.21      5.94 o 
  14   7   7        0.58        7.00      5.17 o 
  15   7   7       11.87       17.55      6.32 o 
  16   7   7        3.78        9.03      5.48 o 
  17   7   7        0.82       13.69      6.84 o 
  18   7   7        5.55       15.74      5.78 o 
  19   7   7        3.92        2.61      6.56 o 
  20   7   7       36.88       46.14      8.37 o 
  21   7   7       26.85       37.69      7.85 o 
  22   7   7        2.15       16.86      5.83 o 
  23   7   7       64.32       74.01     10.83 o 
  24   7   7        3.24        9.57      6.97 o 
  25   7   7        0.28       -1.58      7.19 o 
   1   8   7       61.16       57.11      6.59 o 
   2   8   7      143.61      146.87     14.22 o 
   3   8   7       12.57       23.99      6.32 o 
   4   8   7      307.50      309.03     14.39 o 
   5   8   7       26.69       25.39      6.59 o 
   6   8   7       20.71       12.55      5.79 o 
   7   8   7       33.63       26.98      6.05 o 
   8   8   7       11.95       14.04      4.54 o 
   9   8   7       16.57       20.45      6.89 o 
  10   8   7        3.46        3.56      4.25 o 
  11   8   7       14.33       17.65      6.09 o 
  12   8   7       14.33       18.01      5.60 o 
  13   8   7        4.52       12.42      7.06 o 
  14   8   7        9.30       12.09      5.88 o 
  15   8   7        7.48       13.63      6.19 o 
  16   8   7        1.21       24.65      9.03 o 
  17   8   7       41.03       44.70     15.55 o 
  18   8   7       32.96       30.24      8.16 o 
  19   8   7       17.48       31.58      8.54 o 
  20   8   7       55.94       58.58      9.61 o 
  21   8   7       32.39       25.33      8.63 o 
  22   8   7        8.68       28.66      8.90 o 
   1   9   7       23.93       28.85      6.17 o 
   2   9   7      112.17      127.29     10.86 o 
   3   9   7        0.01       14.94      7.17 o 
   4   9   7       31.27       44.11      7.94 o 
   5   9   7      100.71       97.31     13.13 o 
   6   9   7       35.63       35.38      6.55 o 
   7   9   7        0.37       14.41      5.18 o 
   8   9   7        2.44       20.34      7.65 o 
   9   9   7       56.92       49.40      7.12 o 
  10   9   7       33.99       33.17      6.55 o 
  11   9   7        1.08       12.81      6.50 o 
  12   9   7       14.27       16.10      7.45 o 
  13   9   7       23.52       32.83      8.88 o 
  14   9   7        2.25       21.08      7.78 o 
  15   9   7       44.99       42.61     10.95 o 
  16   9   7        5.39       19.91      7.09 o 
  17   9   7       75.08       88.14     14.81 o 
  18   9   7        2.56       18.62      9.97 o 
   1  10   7       29.70       40.15      9.41 o 
   2  10   7       10.88       20.00      5.53 o 
   3  10   7        0.56       11.70      6.41 o 
   4  10   7        3.99        9.31      5.02 o 
   5  10   7      103.36      113.83     14.62 o 
   6  10   7       17.58       18.25      5.67 o 
   7  10   7       16.64       23.28      5.33 o 
   8  10   7       84.32      115.81     15.07 o 
   9  10   7       50.62       47.43      7.06 o 
  10  10   7        3.94        8.81      6.80 o 
  11  10   7       11.66       40.53     10.67 o 
   0   0   8      568.41      541.65     57.29 o 
   1   0   8     1983.60     1953.20     51.70 o 
   2   0   8      457.35      447.15     31.41 o 
   3   0   8     2612.85     2689.04     83.12 o 
   4   0   8       69.23       78.68     10.98 o 
   5   0   8       22.56       25.72      7.40 o 
   6   0   8      263.92      230.46     13.88 o 
   7   0   8      208.50      207.22     16.29 o 
   8   0   8      137.98      154.21      9.37 o 
   9   0   8       15.62       22.05      4.07 o 
  10   0   8      188.84      149.20     11.37 o 
  11   0   8      345.53      345.82     24.50 o 
  12   0   8      288.35      285.01     18.25 o 
  13   0   8       63.44       43.51     20.58 o 
  14   0   8      185.59      165.59     15.04 o 
  15   0   8      216.98      244.27     18.97 o 
  16   0   8      206.41      202.66     13.98 o 
  17   0   8       20.26       28.34      6.34 o 
  18   0   8      239.85      224.92     13.93 o 
  19   0   8       91.91       98.29      9.97 o 
  20   0   8        0.16        3.09      4.30 o 
  21   0   8      218.65      197.69     18.01 o 
  22   0   8        4.56       -3.11      7.95 o 
  23   0   8      135.83      137.62     23.66 o 
  24   0   8        0.02        4.89      5.47 o 
  25   0   8       22.40       19.32     11.35 o 
  26   0   8        1.31       17.50     13.27 o 
  27   0   8      141.81      137.10     21.64 o 
  28   0   8        0.21       18.21     15.02 o 
  29   0   8       13.43       18.35     12.92 o 
  30   0   8        6.70        2.87     12.41 o 
  31   0   8       58.05       59.01     14.33 o 
   0   1   8      382.23      289.72     15.08 o 
   1   1   8       50.54       66.10      5.30 o 
   2   1   8       63.67       70.91      5.23 o 
   3   1   8       15.80       22.44      3.37 o 
   4   1   8      903.50      868.33     29.31 o 
   5   1   8      296.76      330.85     14.96 o 
   6   1   8      268.16      297.41     10.22 o 
   7   1   8        0.72       15.86      3.42 o 
   8   1   8      312.99      311.52     17.45 o 
   9   1   8       67.41       69.39      5.25 o 
  10   1   8      779.47      806.06     20.91 o 
  11   1   8       83.00       83.07      7.43 o 
  12   1   8      311.13      354.30     15.94 o 
  13   1   8        4.40        4.04      4.41 o 
  14   1   8      147.57      130.89      9.06 o 
  15   1   8        5.39       19.00      4.25 o 
  16   1   8      546.32      579.37     20.91 o 
  17   1   8        0.00       11.76      5.16 o 
  18   1   8        8.25       14.04      5.26 o 
  19   1   8        2.82        8.34      4.67 o 
  20   1   8       32.17       19.04      5.18 o 
  21   1   8       18.77       16.88      5.54 o 
  22   1   8       28.96       19.25      5.05 o 
  23   1   8       41.36       41.17      6.30 o 
  24   1   8        1.88        5.19      4.96 o 
  25   1   8       18.56        6.22      5.58 o 
  26   1   8       32.49       43.60      8.11 o 
  27   1   8        5.61       17.05      8.65 o 
  28   1   8       44.71       41.86      8.93 o 
  29   1   8        5.92       13.73      5.78 o 
  30   1   8       30.68       34.94      9.01 o 
  31   1   8       13.91       -1.92      8.67 o 
   0   2   8      236.30      237.68     14.79 o 
   1   2   8      263.82      295.36     11.35 o 
   2   2   8      561.08      639.63     17.60 o 
   3   2   8       24.59       14.75      3.46 o 
   4   2   8      134.59      165.73      9.14 o 
   5   2   8      255.54      268.65     10.08 o 
   6   2   8        3.29       10.34      4.08 o 
   7   2   8        9.31        3.29      4.37 o 
   8   2   8        3.56       14.07      3.66 o 
   9   2   8       83.02       65.37      5.36 o 
  10   2   8        0.34        9.84      3.78 o 
  11   2   8      631.91      653.58     26.78 o 
  12   2   8      252.31      303.52     15.96 o 
  13   2   8        0.10        9.01      6.05 o 
  14   2   8       20.69       17.95      5.20 o 
  15   2   8      483.16      499.72     19.08 o 
  16   2   8      534.46      533.46     21.68 o 
  17   2   8       26.42       25.03      4.85 o 
  18   2   8        5.99       14.34      5.15 o 
  19   2   8       77.77       80.93     10.80 o 
  20   2   8        3.20       20.23      6.07 o 
  21   2   8      146.22      163.07     12.35 o 
  22   2   8       27.79       17.88      6.63 o 
  23   2   8       10.82       18.34      5.49 o 
  24   2   8        3.59       16.03      5.23 o 
  25   2   8       19.46       22.52      6.45 o 
  26   2   8       13.83       13.67      7.50 o 
  27   2   8        1.66       -4.42      7.27 o 
  28   2   8       30.05       19.54      5.84 o 
  29   2   8        0.63       -7.75      7.75 o 
  30   2   8       10.71       17.51      7.29 o 
   0   3   8      329.74      336.42     15.47 o 
   1   3   8       25.11       24.89      4.14 o 
   2   3   8        9.37       15.69      3.85 o 
   3   3   8      400.02      399.68     11.27 o 
   4   3   8      470.77      453.09     14.13 o 
   5   3   8      128.19      125.22      6.74 o 
   6   3   8        0.89       10.82      3.56 o 
   7   3   8      821.01      841.08     29.03 o 
   8   3   8      392.83      395.38     14.06 o 
   9   3   8        1.76        5.34      4.08 o 
  10   3   8       38.57       43.74      6.43 o 
  11   3   8       10.01       10.83      4.19 o 
  12   3   8      171.59      164.80      8.85 o 
  13   3   8       66.86       53.46      6.84 o 
  14   3   8       46.69       37.93      6.46 o 
  15   3   8       46.58       44.07      6.74 o 
  16   3   8        0.85        3.68      6.37 o 
  17   3   8       32.23       36.67      6.99 o 
  18   3   8       94.38       95.16     10.77 o 
  19   3   8       17.20       10.22      5.77 o 
  20   3   8       20.99       28.29      5.60 o 
  21   3   8        0.38        4.15      5.90 o 
  22   3   8       11.33        7.25      4.65 o 
  23   3   8        1.78       -6.29      6.29 o 
  24   3   8        0.02        7.51      6.60 o 
  25   3   8       18.01       23.22      6.94 o 
  26   3   8        4.41       10.93      7.28 o 
  27   3   8       71.70       59.69      8.86 o 
  28   3   8        4.42       24.90      7.19 o 
  29   3   8        4.63        9.63      9.43 o 
  30   3   8       14.64       36.19     22.93 o 
   0   4   8        7.25       11.67      4.42 o 
   1   4   8       31.36       18.75      2.95 o 
   2   4   8       51.44       62.79      5.40 o 
   3   4   8      190.90      198.35      9.54 o 
   4   4   8      102.72       95.19      6.03 o 
   5   4   8       44.97       41.26      5.86 o 
   6   4   8       84.04       83.65      5.73 o 
   7   4   8      507.42      502.54     20.31 o 
   8   4   8       46.80       46.01      5.26 o 
   9   4   8       50.09       46.84      6.49 o 
  10   4   8      480.99      441.61     15.27 o 
  11   4   8      112.42       92.62      7.37 o 
  12   4   8       16.21       12.19      4.43 o 
  13   4   8       21.62       21.70      5.96 o 
  14   4   8      141.19      162.15     10.69 o 
  15   4   8       20.76       22.91      6.14 o 
  16   4   8        4.68       13.97      7.80 o 
  17   4   8       27.15       29.95      7.02 o 
  18   4   8        0.01       21.98      6.11 o 
  19   4   8       82.30       94.19      8.89 o 
  20   4   8      101.43       82.68      9.86 o 
  21   4   8       32.50       40.57      6.58 o 
  22   4   8       17.65       16.40      6.06 o 
  23   4   8       73.20       58.39     11.25 o 
  24   4   8       42.73       39.98      7.24 o 
  25   4   8       15.74       24.07      8.00 o 
  26   4   8        1.15        7.16      6.17 o 
  27   4   8       52.42       36.88      7.84 o 
  28   4   8        6.81       18.12      5.60 o 
   0   5   8      231.99      197.38     24.29 o 
   1   5   8       53.86       49.60      4.84 o 
   2   5   8       31.52       31.75      5.65 o 
   3   5   8        6.68        7.95      4.70 o 
   4   5   8      145.37      128.79      8.28 o 
   5   5   8       54.64       46.24      5.01 o 
   6   5   8        0.76       13.32      5.03 o 
   7   5   8       68.10       48.78      5.34 o 
   8   5   8       94.15       91.41      6.47 o 
   9   5   8        2.49       11.87      4.81 o 
  10   5   8       60.59       64.71      8.86 o 
  11   5   8      192.53      206.33     11.04 o 
  12   5   8       26.86       32.87      6.56 o 
  13   5   8        8.43       21.10      7.46 o 
  14   5   8       37.22       32.06      7.33 o 
  15   5   8       78.64       63.83      7.56 o 
  16   5   8        3.32       19.38      8.01 o 
  17   5   8       45.49       45.68      7.77 o 
  18   5   8       18.25       18.29      6.18 o 
  19   5   8      155.04      178.77     13.61 o 
  20   5   8        9.09       16.87      5.91 o 
  21   5   8        5.08        9.73      6.52 o 
  22   5   8       54.14       63.82     13.71 o 
  23   5   8       65.95       60.87      9.48 o 
  24   5   8       64.56       51.91     11.73 o 
  25   5   8        1.70       14.90      7.25 o 
  26   5   8        0.59       22.31      6.74 o 
  27   5   8       72.52       65.58     13.03 o 
   0   6   8       12.49        7.30      6.80 o 
   1   6   8       80.18       95.05      8.91 o 
   2   6   8        7.80       14.95      5.25 o 
   3   6   8       23.26       25.90      6.52 o 
   4   6   8      419.21      424.33     15.05 o 
   5   6   8        0.07        9.89      6.02 o 
   6   6   8        3.12       10.63      7.56 o 
   7   6   8      162.22      145.16     11.12 o 
   8   6   8      270.29      256.74     16.39 o 
   9   6   8       28.53       27.73      4.86 o 
  10   6   8        0.49        4.26      4.91 o 
  11   6   8       21.74       17.09      6.16 o 
  12   6   8        3.56        7.83      5.21 o 
  13   6   8       15.88       12.06      4.88 o 
  14   6   8        5.92       16.06      5.90 o 
  15   6   8       20.02       28.87      6.81 o 
  16   6   8       11.84       17.49      6.77 o 
  17   6   8        0.53        7.48      7.30 o 
  18   6   8      131.57      136.63     12.56 o 
  19   6   8        2.05       15.30      6.46 o 
  20   6   8        1.50       13.85      6.46 o 
  21   6   8       32.45       44.83      6.20 o 
  22   6   8       25.61       48.35      7.24 o 
  23   6   8       10.08       17.34      7.76 o 
  24   6   8        1.01       10.21      6.67 o 
  25   6   8       33.51       18.31     12.20 o 
   0   7   8       26.53       31.96     15.05 o 
   1   7   8      136.41      105.71     10.19 o 
   2   7   8       37.57       31.27      6.75 o 
   3   7   8      386.69      334.83     17.48 o 
   4   7   8       28.09       29.11      6.16 o 
   5   7   8       39.53       47.39      6.85 o 
   6   7   8        0.73        8.02      6.26 o 
   7   7   8       21.92        9.05      6.04 o 
   8   7   8        0.00        7.34      4.19 o 
   9   7   8        5.04       16.48      4.19 o 
  10   7   8        0.21        7.68      5.13 o 
  11   7   8        0.00       11.37      6.72 o 
  12   7   8        0.01        5.94      5.52 o 
  13   7   8        3.28        7.46      5.68 o 
  14   7   8        7.87       16.13      8.35 o 
  15   7   8       39.10       54.21      8.87 o 
  16   7   8        0.13        6.00      7.65 o 
  17   7   8        0.91       16.68      6.77 o 
  18   7   8        1.35        5.51      6.55 o 
  19   7   8        1.05       23.96      8.54 o 
  20   7   8       96.42      102.17     14.69 o 
  21   7   8        7.96        7.10      7.77 o 
  22   7   8        4.24       19.07      9.03 o 
   0   8   8      119.30       95.83     19.04 o 
   1   8   8        0.07        8.48      4.44 o 
   2   8   8        4.02       16.11      5.27 o 
   3   8   8       37.80       29.80      7.43 o 
   4   8   8       23.29       25.46      6.87 o 
   5   8   8       74.66       68.99      7.94 o 
   6   8   8       25.81       27.61     12.60 o 
   7   8   8       19.42       25.14      6.25 o 
   8   8   8        0.00        7.38      6.32 o 
   9   8   8        7.77       11.95      7.60 o 
  10   8   8        0.83        8.49      6.13 o 
  11   8   8        4.21       10.55      6.12 o 
  12   8   8        2.00        7.77      8.01 o 
  13   8   8      151.54      172.18     18.09 o 
  14   8   8        6.84        7.25     13.87 o 
  15   8   8       18.93       13.69      7.75 o 
  16   8   8       22.88       39.29      8.64 o 
  17   8   8       33.58       29.02      7.16 o 
  18   8   8       25.83       26.81      9.18 o 
   0   9   8        0.50       12.40     10.03 o 
   1   9   8        3.55       10.80      6.25 o 
   2   9   8        0.91        6.40      6.42 o 
   3   9   8        8.46       11.84      6.99 o 
   4   9   8        7.34       13.04      5.86 o 
   5   9   8       71.88       55.17      7.91 o 
   6   9   8       44.87       45.78      7.47 o 
   7   9   8       31.30       30.15      6.74 o 
   8   9   8       27.33       17.00     11.72 o 
   9   9   8        0.70        1.17      6.39 o 
  10   9   8        6.93       18.23      5.73 o 
  11   9   8        2.91       26.30      7.22 o 
  12   9   8       52.02       48.18      7.22 o 
  13   9   8        1.67       -0.84      8.70 o 
   0  10   8       18.98       24.14     12.92 o 
   1  10   8       16.40       16.42      9.27 o 
   1   1   9      228.28      224.52     12.94 o 
   2   1   9       83.16       74.75      6.22 o 
   3   1   9      216.51      191.35      9.61 o 
   4   1   9     1373.42     1417.35     51.77 o 
   5   1   9       96.93       67.40      6.88 o 
   6   1   9      113.79       92.96      6.07 o 
   7   1   9       28.70       27.11      3.35 o 
   8   1   9      224.12      205.26      9.34 o 
   9   1   9       13.30       14.39      3.24 o 
  10   1   9        2.76        9.33      4.25 o 
  11   1   9        3.67       11.43      2.92 o 
  12   1   9        5.51       12.87      4.22 o 
  13   1   9      167.55      161.70      8.62 o 
  14   1   9        3.80       13.99      4.36 o 
  15   1   9       10.43       10.49      5.38 o 
  16   1   9       86.74       82.75      9.58 o 
  17   1   9       37.22       27.21      6.99 o 
  18   1   9      142.34      148.87      9.88 o 
  19   1   9       23.16       18.03      8.46 o 
  20   1   9        1.62       15.71      5.46 o 
  21   1   9       20.00       39.85      6.62 o 
  22   1   9       21.60       28.59      7.18 o 
  23   1   9       28.07       34.38      6.56 o 
  24   1   9        3.25        4.07      5.28 o 
  25   1   9        0.39       26.57      8.70 o 
  26   1   9        0.04       16.03      7.97 o 
  27   1   9       13.35        1.41      7.42 o 
  28   1   9        0.09       11.41      7.36 o 
   1   2   9        0.00        9.10      3.58 o 
   2   2   9      328.44      350.26     18.32 o 
   3   2   9       73.01       73.16      5.95 o 
   4   2   9       17.01       14.80      5.26 o 
   5   2   9      262.08      229.49     10.30 o 
   6   2   9        8.02       17.75      4.82 o 
   7   2   9       13.73        9.88      3.21 o 
   8   2   9        0.39        6.19      4.25 o 
   9   2   9      174.25      176.62      7.66 o 
  10   2   9       16.20       16.02      3.67 o 
  11   2   9       15.05       17.03      4.41 o 
  12   2   9       14.49       13.42      5.38 o 
  13   2   9       60.79       47.89      5.49 o 
  14   2   9        0.04        3.37      5.49 o 
  15   2   9        0.02       11.28      4.51 o 
  16   2   9       22.13       14.86      4.55 o 
  17   2   9       49.06       26.88      5.49 o 
  18   2   9       15.10       30.69      6.50 o 
  19   2   9       56.04       48.85     12.54 o 
  20   2   9        9.20       13.67      5.98 o 
  21   2   9        2.60        5.73      6.48 o 
  22   2   9        0.32       21.02      5.97 o 
  23   2   9        1.72       13.88     10.97 o 
  24   2   9        0.11        6.88      6.13 o 
  25   2   9        3.58        1.73      5.72 o 
  26   2   9       14.33       23.45      8.88 o 
  27   2   9        4.90        7.13      5.94 o 
  28   2   9       12.04       18.46     12.45 o 
   1   3   9       18.76       21.36      3.83 o 
   2   3   9       19.97       16.30      4.41 o 
   3   3   9      112.23       97.54      6.47 o 
   4   3   9       61.18       59.38      5.25 o 
   5   3   9      127.48      162.91      8.14 o 
   6   3   9      211.71      226.22      9.20 o 
   7   3   9      509.10      533.22     21.48 o 
   8   3   9        0.12        7.18      5.78 o 
   9   3   9       91.15       90.28      7.77 o 
  10   3   9      440.26      416.34     17.19 o 
  11   3   9       12.41       11.14      6.14 o 
  12   3   9       30.43       32.93      5.88 o 
  13   3   9       42.33       33.77      8.44 o 
  14   3   9       64.66       53.22      8.44 o 
  15   3   9        0.01        3.95      7.48 o 
  16   3   9      264.08      284.32     14.33 o 
  17   3   9        0.44       11.64      6.19 o 
  18   3   9        8.93       12.11      5.83 o 
  19   3   9       12.02       21.26      6.84 o 
  20   3   9       63.03       63.83      7.64 o 
  21   3   9        0.18       14.20      6.11 o 
  22   3   9        4.53        7.99      6.86 o 
  23   3   9       35.60       45.71      8.42 o 
  24   3   9       48.99       58.86      9.05 o 
  25   3   9       14.87       21.59      6.33 o 
  26   3   9       10.39       26.54      8.57 o 
  27   3   9       37.78       26.73      9.61 o 
   1   4   9       36.82       28.29      4.56 o 
   2   4   9       34.12       35.54      8.15 o 
   3   4   9       92.24       84.53      8.51 o 
   4   4   9        0.88        7.33      4.24 o 
   5   4   9       91.21       97.22      6.69 o 
   6   4   9       39.75       36.43      5.02 o 
   7   4   9      278.90      277.25     10.42 o 
   8   4   9        2.87       10.53      4.46 o 
   9   4   9      119.38      104.44     11.80 o 
  10   4   9       80.31       54.78      8.76 o 
  11   4   9       22.55       21.35      5.79 o 
  12   4   9       59.40       60.62      8.35 o 
  13   4   9       27.08       27.05      6.91 o 
  14   4   9       73.86       65.34      9.98 o 
  15   4   9      177.06      215.26     12.47 o 
  16   4   9       16.72        8.91      4.96 o 
  17   4   9       15.32       26.12      7.15 o 
  18   4   9        7.85        7.27      7.00 o 
  19   4   9       87.74       78.01      8.24 o 
  20   4   9        0.03        8.81      7.29 o 
  21   4   9      124.80      138.36     13.56 o 
  22   4   9       28.31       28.36      8.39 o 
  23   4   9        0.03       10.79      7.10 o 
  24   4   9      122.79      108.12     12.18 o 
  25   4   9       34.60       47.87      6.13 o 
   1   5   9        3.08        5.78      5.88 o 
   2   5   9       89.40       72.20      8.90 o 
   3   5   9       29.38       21.34      5.77 o 
   4   5   9       17.05       17.73      5.68 o 
   5   5   9        0.94        9.65      7.42 o 
   6   5   9       54.63       43.24      5.61 o 
   7   5   9      103.82       90.35      7.71 o 
   8   5   9       21.20       23.67      5.53 o 
   9   5   9      142.23      129.68     12.08 o 
  10   5   9        2.73       10.80      4.52 o 
  11   5   9       20.42       25.31      5.96 o 
  12   5   9       16.24       14.23      8.30 o 
  13   5   9       29.72       30.52      5.80 o 
  14   5   9        0.62       14.50      3.90 o 
  15   5   9        0.33        4.81      6.84 o 
  16   5   9       33.43       15.15      8.25 o 
  17   5   9      124.27      139.68     10.96 o 
  18   5   9        7.67       14.95      6.90 o 
  19   5   9        4.13       11.18      8.10 o 
  20   5   9       28.58       41.81      6.74 o 
  21   5   9        0.89       13.77      6.75 o 
  22   5   9       15.39       22.30      6.75 o 
  23   5   9        5.56       25.12      8.05 o 
  24   5   9        0.33        9.73      9.19 o 
   1   6   9       48.89       31.22      8.05 o 
   2   6   9       24.95       30.23      7.98 o 
   3   6   9        0.58        2.63      5.73 o 
   4   6   9       70.71       59.05      7.57 o 
   5   6   9       24.47       19.62      5.27 o 
   6   6   9        0.07        8.31      5.68 o 
   7   6   9       79.89       64.01      6.41 o 
   8   6   9       35.85       23.93      4.37 o 
   9   6   9       41.84       35.78      8.31 o 
  10   6   9        0.20        4.35      5.39 o 
  11   6   9        0.77        9.89      5.38 o 
  12   6   9        8.98       21.64      8.07 o 
  13   6   9       31.26       22.56      7.37 o 
  14   6   9        0.01        1.14      7.66 o 
  15   6   9       17.68       23.48      6.11 o 
  16   6   9       34.21       39.77      7.81 o 
  17   6   9      101.14       91.95     10.82 o 
  18   6   9        4.71       23.78      8.92 o 
  19   6   9       32.24       31.12      9.45 o 
  20   6   9       12.25       17.90      8.99 o 
  21   6   9        5.66       12.17      6.82 o 
   1   7   9       72.10       49.02      7.64 o 
   2   7   9      119.12      121.02     11.68 o 
   3   7   9        0.17        6.19      5.78 o 
   4   7   9       24.90       39.82      6.75 o 
   5   7   9       22.08       19.26      7.35 o 
   6   7   9       16.09       11.59      6.08 o 
   7   7   9        1.55        8.66      6.23 o 
   8   7   9       25.92       19.06      8.71 o 
   9   7   9       15.20       21.96      4.92 o 
  10   7   9       70.72       79.99     11.79 o 
  11   7   9       12.05       25.29      8.60 o 
  12   7   9       40.40       50.23     11.65 o 
  13   7   9       35.32       39.93      8.19 o 
  14   7   9        1.36       18.39      8.31 o 
  15   7   9        2.31        7.07      7.71 o 
  16   7   9        7.75       13.41      7.16 o 
  17   7   9       21.22       28.20      6.78 o 
  18   7   9        8.48       23.95      8.41 o 
   1   8   9       23.26       23.55      5.51 o 
   2   8   9        9.22       22.96      7.05 o 
   3   8   9       21.75       28.95      7.64 o 
   4   8   9        9.06        7.02      5.36 o 
   5   8   9       34.06       24.65      6.64 o 
   6   8   9       71.14       37.60      7.87 o 
   7   8   9        0.42       15.57      6.36 o 
   8   8   9       11.68       13.66      7.20 o 
   9   8   9        3.25        6.76      7.59 o 
  10   8   9        7.52       18.83     10.77 o 
  11   8   9       47.11       47.00      8.86 o 
  12   8   9        3.83        6.68      9.25 o 
  13   8   9        4.95       15.97      7.23 o 
  14   8   9        0.50        9.39     20.99 o 
   1   9   9        3.19       15.81      6.66 o 
   2   9   9        4.19       17.97      6.30 o 
   3   9   9        1.60       15.58      8.81 o 
   4   9   9      151.49      159.28     16.07 o 
   5   9   9        0.50       20.33      9.57 o 
   0   0  10        0.45       42.33     17.57 o 
   1   0  10     1377.25     1550.04     60.25 o 
   2   0  10       91.16       59.56     12.46 o 
   3   0  10     1081.99     1086.59     31.29 o 
   4   0  10      798.37      937.78     27.19 o 
   5   0  10        1.53       20.67      7.64 o 
   6   0  10      351.28      346.43     14.75 o 
   7   0  10       57.10       68.22     10.67 o 
   8   0  10      388.12      379.87     38.47 o 
   9   0  10       28.86       29.75      6.58 o 
  10   0  10      164.33      174.19     18.84 o 
  11   0  10        1.57       12.40      7.76 o 
  12   0  10        6.51       14.28      5.42 o 
  13   0  10       74.88       67.53     13.22 o 
  14   0  10      162.93      184.75     27.23 o 
  15   0  10      140.50      165.80     47.84 o 
  16   0  10      119.93       90.52     12.43 o 
  17   0  10       23.83       33.60     13.60 o 
  18   0  10      221.68      275.31     28.37 o 
  19   0  10        0.01       26.59     11.24 o 
  20   0  10      302.43      247.42     53.85 o 
  21   0  10       23.31       22.53     11.26 o 
  22   0  10       27.35       26.55     13.94 o 
  23   0  10        0.44        5.90     13.72 o 
  24   0  10      251.86      337.37     26.56 o 
  25   0  10       23.91       32.89     14.10 o 
   0   1  10       40.15       30.11      7.15 o 
   1   1  10      182.02      170.79      8.70 o 
   2   1  10       17.37       13.85      4.25 o 
   3   1  10      313.54      313.52     11.43 o 
   4   1  10      223.23      223.73     11.06 o 
   5   1  10        5.88       16.93      4.40 o 
   6   1  10       13.72       20.09      4.47 o 
   7   1  10      173.97      178.10     11.35 o 
   8   1  10       52.15       58.78      8.84 o 
   9   1  10       30.90       30.61      4.44 o 
  10   1  10       75.60       68.30      7.35 o 
  11   1  10      348.06      359.17     17.73 o 
  12   1  10        0.47       14.11      4.91 o 
  13   1  10        0.00        8.12      5.05 o 
  14   1  10        6.98        8.11      5.43 o 
  15   1  10      165.61      150.52     12.91 o 
  16   1  10       26.79       23.99      5.17 o 
  17   1  10        0.14        5.37      5.06 o 
  18   1  10        8.38        6.02      5.93 o 
  19   1  10       62.86       58.66      8.74 o 
  20   1  10        2.61       10.31      5.46 o 
  21   1  10        0.02       18.46      8.31 o 
  22   1  10        3.12       10.20      7.67 o 
  23   1  10       66.82       70.04     12.83 o 
  24   1  10        0.44        9.69      9.13 o 
  25   1  10        0.12        5.11      7.68 o 
   0   2  10      250.07      240.68     13.68 o 
   1   2  10       22.69       28.80      3.97 o 
   2   2  10       47.90       43.74      4.85 o 
   3   2  10       52.36       43.82      5.20 o 
   4   2  10       73.59       65.01      6.19 o 
   5   2  10       43.52       53.88      6.17 o 
   6   2  10       10.40        8.58      3.72 o 
   7   2  10        8.52        9.22      6.10 o 
   8   2  10      121.47       99.72     10.33 o 
   9   2  10       32.07       30.71      8.57 o 
  10   2  10       36.66       31.33      5.96 o 
  11   2  10      135.70      125.94     11.27 o 
  12   2  10      266.88      239.13     15.14 o 
  13   2  10        8.65       12.50      6.04 o 
  14   2  10       39.54       36.95      6.04 o 
  15   2  10       10.14       11.06      4.88 o 
  16   2  10       20.74       33.33      8.52 o 
  17   2  10       34.79       44.31      7.40 o 
  18   2  10       35.11       25.88     10.32 o 
  19   2  10        4.15       16.79      5.77 o 
  20   2  10        0.44       13.14      6.33 o 
  21   2  10       36.01       32.88      7.11 o 
  22   2  10       29.36       28.09      7.38 o 
  23   2  10        1.26        2.17      8.79 o 
  24   2  10       17.82       21.65      5.70 o 
   0   3  10        9.50       16.68      7.29 o 
   1   3  10        4.57        5.69      4.01 o 
   2   3  10        6.73       15.30      4.73 o 
   3   3  10      130.50      120.58      9.70 o 
   4   3  10        9.34       16.83      5.82 o 
   5   3  10       44.87       35.60      7.50 o 
   6   3  10        0.07        0.66      4.63 o 
   7   3  10      293.80      297.38     16.04 o 
   8   3  10       39.59       46.83      9.14 o 
   9   3  10       69.76       54.68      9.14 o 
  10   3  10       52.75       55.20      7.33 o 
  11   3  10       45.23       49.76      6.36 o 
  12   3  10       98.97      100.50      8.71 o 
  13   3  10       38.65       52.76      6.41 o 
  14   3  10       21.23        7.11      5.41 o 
  15   3  10        9.81       18.02      6.99 o 
  16   3  10        2.29        8.21      5.74 o 
  17   3  10        1.38       -0.55      6.23 o 
  18   3  10       10.28       28.01     23.68 o 
  19   3  10       85.08       81.74     10.88 o 
  20   3  10        3.50       12.42      6.96 o 
  21   3  10       12.64       17.68      7.35 o 
  22   3  10        0.16       13.13      6.66 o 
  23   3  10        0.45        9.01      5.78 o 
   0   4  10      557.33      605.04     36.30 o 
   1   4  10        2.22       14.51      7.35 o 
   2   4  10        0.99       10.07      5.62 o 
   3   4  10       29.16       28.32      5.31 o 
   4   4  10      436.97      459.91     18.12 o 
   5   4  10        0.09       14.68      5.62 o 
   6   4  10       21.80       29.13      4.68 o 
   7   4  10      138.86      120.09      8.29 o 
   8   4  10       78.08       94.13      7.23 o 
   9   4  10        2.80       13.98      6.25 o 
  10   4  10        7.18        9.60      4.14 o 
  11   4  10        0.54        8.82      4.44 o 
  12   4  10       34.09       33.04      6.40 o 
  13   4  10        2.55       14.11      5.11 o 
  14   4  10        1.70        3.81      7.14 o 
  15   4  10       12.80        7.71      8.47 o 
  16   4  10        5.15       12.35      7.00 o 
  17   4  10        5.54        7.26      7.05 o 
  18   4  10        3.33        4.27     10.12 o 
  19   4  10       28.56       29.45      6.13 o 
  20   4  10        0.55       13.65     11.22 o 
  21   4  10       17.99       11.16      5.78 o 
  22   4  10       25.00       11.84     10.62 o 
   0   5  10       22.49       29.01      9.65 o 
   1   5  10      260.50      246.80     17.07 o 
   2   5  10      125.60      123.97      9.67 o 
   3   5  10       14.10       28.22      5.10 o 
   4   5  10       30.63       30.05      5.52 o 
   5   5  10      139.59      163.04     10.85 o 
   6   5  10        3.40       12.60      5.42 o 
   7   5  10        2.04       12.31      5.74 o 
   8   5  10        8.74       19.47      4.60 o 
   9   5  10        0.95        8.42      7.15 o 
  10   5  10      174.99      183.71     14.56 o 
  11   5  10       29.09       22.19      6.15 o 
  12   5  10        5.64        7.90      5.24 o 
  13   5  10        9.20        5.90      7.40 o 
  14   5  10       10.11       21.40      6.48 o 
  15   5  10       55.88       59.92     11.81 o 
  16   5  10       23.14       19.73      7.11 o 
  17   5  10        9.72        8.07      7.51 o 
  18   5  10       51.77       53.58      9.96 o 
  19   5  10        0.75       12.69      6.66 o 
  20   5  10       19.62       14.19     10.03 o 
   0   6  10        4.01       31.54     13.23 o 
   1   6  10        3.48       10.59      5.87 o 
   2   6  10        2.83        7.90      5.66 o 
   3   6  10        8.38       20.03      6.22 o 
   4   6  10        0.13        9.81      5.40 o 
   5   6  10        0.28       16.09      5.40 o 
   6   6  10        8.97       12.59      6.20 o 
   7   6  10        6.30        5.83      6.62 o 
   8   6  10        8.46        1.31      8.27 o 
   9   6  10        0.58        9.88      8.37 o 
  10   6  10        1.97       10.74      9.17 o 
  11   6  10        0.55        3.55      9.43 o 
  12   6  10        0.00       16.27     10.03 o 
  13   6  10        2.32       19.49      8.92 o 
  14   6  10        1.30       22.52      7.44 o 
  15   6  10       27.28       31.51     10.50 o 
  16   6  10        2.66       11.17      9.51 o 
  17   6  10        9.83       30.35     12.36 o 
   0   7  10        1.70       -6.30      9.58 o 
   1   7  10        0.02       -1.01      6.31 o 
   2   7  10        8.08       15.39      6.63 o 
   3   7  10        0.91        5.34      6.04 o 
   4   7  10       10.61       15.96      7.13 o 
   5   7  10        2.21       15.42      7.73 o 
   6   7  10        0.02        8.02      5.50 o 
   7   7  10        5.95        6.10     11.32 o 
   8   7  10       12.52        5.94     12.26 o 
   9   7  10        6.02       12.35      8.33 o 
  10   7  10        2.92        4.54      8.72 o 
  11   7  10        0.39       15.95     12.14 o 
  12   7  10        0.96       10.14      7.06 o 
   0   8  10        0.05       21.72     17.33 o 
   1   8  10       19.03       17.82      9.41 o 
   2   8  10       10.21        8.52      7.67 o 
   3   8  10       12.79       20.27     11.94 o 
   4   8  10       33.59       35.12      9.35 o 
   1   1  11        0.29        4.66      3.23 o 
   2   1  11        7.79       13.96      4.00 o 
   3   1  11       80.56       66.60      6.35 o 
   4   1  11      249.62      226.42     11.63 o 
   5   1  11        1.30       12.03      4.13 o 
   6   1  11       34.16       24.37      4.55 o 
   7   1  11       15.96       17.10      5.48 o 
   8   1  11       51.66       41.80      4.71 o 
   9   1  11       27.60       19.49      4.80 o 
  10   1  11       50.80       39.15      6.81 o 
  11   1  11       53.05       46.73      7.67 o 
  12   1  11        3.27        7.52      4.90 o 
  13   1  11       58.93       56.63      8.65 o 
  14   1  11       63.00       74.82      9.62 o 
  15   1  11       29.06       39.71      6.73 o 
  16   1  11        0.00       18.12      6.33 o 
  17   1  11       87.47      104.04     12.53 o 
  18   1  11       23.73       22.49      7.26 o 
  19   1  11        3.46       15.37     10.38 o 
  20   1  11       14.69       23.87      7.43 o 
  21   1  11       80.19       87.95     14.84 o 
   1   2  11        0.70        8.62      3.16 o 
   2   2  11        1.76       12.65      3.19 o 
   3   2  11        0.18        5.14      3.94 o 
   4   2  11        5.40       10.80      3.88 o 
   5   2  11        4.02       10.98      4.80 o 
   6   2  11        0.07       14.74      5.34 o 
   7   2  11       55.25       63.23      6.98 o 
   8   2  11       11.85       20.54      7.16 o 
   9   2  11       30.66       36.41      6.17 o 
  10   2  11       38.48       41.91      7.14 o 
  11   2  11       33.88       34.47      7.61 o 
  12   2  11       10.65       16.01      5.47 o 
  13   2  11        0.02       10.85      5.78 o 
  14   2  11        8.13       16.43      5.46 o 
  15   2  11        9.08       25.04      5.55 o 
  16   2  11        0.30       20.82      7.85 o 
  17   2  11        1.32       19.09      6.04 o 
  18   2  11       20.37       17.24      7.10 o 
  19   2  11        1.85       13.55      5.37 o 
  20   2  11       17.02       31.00      9.46 o 
   1   3  11       25.62       34.12      4.60 o 
   2   3  11        9.32        6.90      4.92 o 
   3   3  11       48.16       43.76      5.20 o 
   4   3  11       51.54       40.38      4.91 o 
   5   3  11        0.24        9.23      4.76 o 
   6   3  11        6.14       12.10      4.28 o 
   7   3  11       37.07       27.44      5.55 o 
   8   3  11        0.43        5.99      6.54 o 
   9   3  11        6.33       11.85      5.26 o 
  10   3  11       57.58       46.00     11.74 o 
  11   3  11        1.75        8.08      4.18 o 
  12   3  11        7.62        5.08      6.10 o 
  13   3  11        6.38        7.68      6.34 o 
  14   3  11        7.99       16.86      5.67 o 
  15   3  11       10.99       14.69      6.70 o 
  16   3  11       40.92       18.08      9.59 o 
  17   3  11       41.54       23.51      9.56 o 
  18   3  11        7.69        9.27      6.39 o 
  19   3  11       38.79       31.25     12.43 o 
   1   4  11       61.25       76.33      7.92 o 
   2   4  11      152.49      163.04     11.36 o 
   3   4  11        3.40       17.91      5.97 o 
   4   4  11       41.32       47.66      8.36 o 
   5   4  11       40.35       42.44      7.65 o 
   6   4  11        9.04       27.60      8.42 o 
   7   4  11      100.01       82.63     12.34 o 
   8   4  11        0.17       11.20      7.31 o 
   9   4  11       18.42       21.00      6.56 o 
  10   4  11       77.10       96.11     11.98 o 
  11   4  11        4.59       11.69      5.37 o 
  12   4  11       16.47       17.11      6.15 o 
  13   4  11        0.68       15.21      6.87 o 
  14   4  11       11.34       10.67      5.95 o 
  15   4  11       28.07       29.86      7.24 o 
  16   4  11       27.88       33.38      5.62 o 
  17   4  11        0.03       29.32     10.11 o 
   1   5  11        2.03       25.03      6.05 o 
   2   5  11        0.00        9.79      4.83 o 
   3   5  11       57.50       66.90      8.10 o 
   4   5  11        0.79        5.23      6.69 o 
   5   5  11        0.73       17.16      7.40 o 
   6   5  11       28.36       39.95      6.72 o 
   7   5  11       22.17       38.18      9.01 o 
   8   5  11        0.18       14.58      7.60 o 
   9   5  11       27.46       35.59      7.77 o 
  10   5  11        6.79       17.63     13.42 o 
  11   5  11       18.06       21.06      7.37 o 
  12   5  11        0.00       16.13     11.75 o 
  13   5  11        3.23        2.21      8.20 o 
  14   5  11        2.33       18.12      9.98 o 
   1   6  11       14.91       18.08     26.23 o 
   2   6  11       35.41       27.29     11.93 o 
   3   6  11        3.17        2.48     10.77 o 
   4   6  11        5.97       14.03     12.73 o 
   5   6  11       20.19       16.51      6.33 o 
   6   6  11        3.05       16.55      7.55 o 
   7   6  11       39.07       38.38      7.38 o 
   8   6  11        9.41       27.67      8.92 o 
   9   6  11       24.39       13.45     14.99 o 
   0   0  12       36.96       28.02     10.20 o 
   1   0  12       38.94       36.07      8.47 o 
   2   0  12        5.51       10.00      6.04 o 
   3   0  12       91.76       70.63     14.14 o 
   4   0  12       24.08       26.96      6.33 o 
   5   0  12        0.00        1.52      8.14 o 
   6   0  12       65.22       66.38     16.70 o 
   7   0  12       73.84       81.63     22.17 o 
   8   0  12        6.60       16.37     12.55 o 
   9   0  12       12.16        5.99      8.92 o 
  10   0  12       42.33       29.91     11.99 o 
  11   0  12        0.12        3.93     15.67 o 
  12   0  12       12.67       19.64     14.84 o 
  13   0  12        0.05        7.45      9.23 o 
  14   0  12       13.08       14.01     11.25 o 
  15   0  12        5.76       26.59     10.80 o 
   0   1  12       14.98       25.38      7.21 o 
   1   1  12        9.64       21.96      5.03 o 
   2   1  12        0.01        7.99      5.29 o 
   3   1  12        0.03        5.74      5.02 o 
   4   1  12       16.62       19.46      4.69 o 
   5   1  12        1.56        0.78      5.28 o 
   6   1  12        0.23        5.27      4.28 o 
   7   1  12        0.22        7.57      4.97 o 
   8   1  12        0.53        8.32      5.41 o 
   9   1  12       38.85       39.64      7.31 o 
  10   1  12        5.56       17.97     13.51 o 
  11   1  12       11.40       10.74      7.76 o 
  12   1  12       12.68       15.35      5.90 o 
  13   1  12        0.06       23.15      6.94 o 
  14   1  12        1.64       18.78      7.84 o 
  15   1  12        5.61       25.55     15.88 o 
   0   2  12        9.15       13.85      7.62 o 
   1   2  12        0.83       10.22      6.52 o 
   2   2  12        0.94       12.81      7.36 o 
   3   2  12       12.91        3.47      7.08 o 
   4   2  12        4.99       11.30      6.66 o 
   5   2  12        1.99        5.85      4.71 o 
   6   2  12        5.25        7.27      4.13 o 
   7   2  12       89.65       81.24     10.50 o 
   8   2  12        0.90        0.19      5.72 o 
   9   2  12        2.98        8.49      7.00 o 
  10   2  12       71.56       70.44     10.09 o 
  11   2  12        2.20        1.62      6.43 o 
  12   2  12       10.19        9.46      6.59 o 
  13   2  12        8.02        4.96      8.08 o 
  14   2  12        3.97       16.63     16.64 o 
   0   3  12       41.90       55.24     12.81 o 
   1   3  12        1.77        0.68      5.87 o 
   2   3  12       28.32       21.79      8.35 o 
   3   3  12        4.93        9.40      6.65 o 
   4   3  12       42.82       31.09      7.18 o 
   5   3  12        1.94       -0.06      7.57 o 
   6   3  12        1.00        3.93      7.96 o 
   7   3  12        0.15        6.16      9.08 o 
   8   3  12       10.79       21.28      7.82 o 
   9   3  12        0.42       11.68      8.81 o 
  10   3  12        7.47        1.39      5.76 o 
  11   3  12       13.44       28.36      8.94 o 
  12   3  12        1.33        4.12     10.76 o 
   0   4  12       80.25       62.79     15.12 o 
   1   4  12       41.87       44.24      9.31 o 
   2   4  12        7.55       29.34     10.21 o 
   3   4  12        4.17       17.86      6.21 o 
   4   4  12       23.45       30.49      7.02 o 
   5   4  12       13.67       16.02      8.53 o 
   6   4  12       26.26       34.92      8.23 o 
   7   4  12        3.06       13.00      6.30 o 
   8   4  12        5.64        5.37      8.72 o 
                                                 
